# Supplementary material for: Identification of m6A-related long non-coding RNAs for predicting prognosis and immune characterizations in gastric cancer
Source: Front Genet. 2022 Sep 26;13:1011716. doi: 10.3389/fgene.2022.1011716 (PMC9548545; doi:10.3389/fgene.2022.1011716)
Supplement: Supplementary file 2 [file Table1.XLSX]

## Sheet: 1
Gene	Type
METTL3	writers
METTL14	writers
METTL16	writers
WTAP	writers
VIRMA	writers
ZC3H13	writers
RBM15	writers
RBM15B	writers
YTHDC1	readers
YTHDC2	readers
YTHDF1	readers
YTHDF2	readers
YTHDF3	readers
HNRNPC	readers
FMR1	readers
LRPPRC	readers
HNRNPA2B1	readers
IGFBP1	readers
IGFBP2	readers
IGFBP3	readers
RBMX	readers
FTO	erasers
ALKBH5	erasers

## Sheet: 2
m6A	lncRNA	cor	pvalue	Regulation
FTO	OXCT1-AS1	0.449158	1.96478e-18	postive
VIRMA	AC125494.1	0.424854	1.8259e-16	postive
RBM15	AC125494.1	0.437696	1.74268e-17	postive
YTHDC1	AC125494.1	0.520744	3.10885e-25	postive
YTHDF1	AC125494.1	0.419205	4.9733e-16	postive
ZC3H13	DDX11-AS1	0.413364	1.37442e-15	postive
HNRNPA2B1	DDX11-AS1	0.479022	4.45807e-21	postive
RBMX	DDX11-AS1	0.412151	1.69352e-15	postive
YTHDC1	AL096701.3	0.450546	1.50006e-18	postive
VIRMA	AF117829.1	0.439401	1.26609e-17	postive
YTHDC1	AF117829.1	0.418773	5.36529e-16	postive
FMR1	AF117829.1	0.458336	3.22182e-19	postive
YTHDC1	AC007695.1	0.415986	8.73007e-16	postive
YTHDC1	AC004837.2	0.448994	2.02829e-18	postive
ZC3H13	AC024060.2	0.416088	8.57739e-16	postive
METTL14	AC004908.1	0.403606	7.19033e-15	postive
YTHDC1	AC004908.1	0.502417	2.44818e-23	postive
YTHDC2	AC004908.1	0.437718	1.73549e-17	postive
HNRNPC	SNHG15	0.403261	7.61568e-15	postive
HNRNPA2B1	SNHG15	0.432626	4.45805e-17	postive
RBMX	SNHG15	0.465136	8.1445e-20	postive
RBM15	AC000123.1	0.420962	3.64903e-16	postive
YTHDC1	AC000123.1	0.558308	1.68222e-29	postive
YTHDC2	AC000123.1	0.434366	3.23569e-17	postive
HNRNPA2B1	AC000123.1	0.426364	1.39218e-16	postive
ZC3H13	AC124045.1	0.422637	2.71167e-16	postive
RBM15B	AC124045.1	0.434493	3.16029e-17	postive
YTHDC1	AC124045.1	0.4106	2.20825e-15	postive
YTHDC1	LINC00339	0.407248	3.90217e-15	postive
ZC3H13	LINC00265	0.509642	4.51788e-24	postive
RBM15	LINC00265	0.486567	8.6898e-22	postive
YTHDC1	LINC00265	0.423023	2.53152e-16	postive
YTHDF1	LINC00265	0.416557	7.90443e-16	postive
RBM15	AL450998.2	0.42527	1.6946e-16	postive
YTHDC1	AL450998.2	0.534789	9.11048e-27	postive
METTL3	AC087289.2	0.409656	2.59413e-15	postive
YTHDC1	AC087289.2	0.477443	6.24471e-21	postive
VIRMA	AC105219.3	0.414829	1.06714e-15	postive
HNRNPA2B1	AC105219.3	0.438362	1.53865e-17	postive
HNRNPA2B1	ALMS1-IT1	0.401033	1.10237e-14	postive
YTHDC1	USP46-DT	0.460716	1.99779e-19	postive
FMR1	MIR4435-2HG	0.45068	1.46127e-18	postive
ZC3H13	KANSL1L-AS1	0.420591	3.89623e-16	postive
YTHDC1	KANSL1L-AS1	0.433373	3.8862e-17	postive
RBM15	AC087276.2	0.418542	5.58717e-16	postive
YTHDC1	AC087276.2	0.442442	7.12994e-18	postive
METTL16	TTC28-AS1	0.412883	1.49316e-15	postive
ZC3H13	TTC28-AS1	0.453906	7.76416e-19	postive
YTHDC1	TTC28-AS1	0.489817	4.24394e-22	postive
YTHDF1	AL049646.1	0.436446	2.19996e-17	postive
ZC3H13	PRKCZ-AS1	0.493809	1.74101e-22	postive
YTHDC1	PRKCZ-AS1	0.444094	5.20617e-18	postive
RBM15	AC132192.1	0.439777	1.17971e-17	postive
YTHDC1	AC132192.1	0.456674	4.48809e-19	postive
ZC3H13	AC092279.1	0.46879	3.84038e-20	postive
FTO	AL354861.3	0.418212	5.92019e-16	postive
YTHDC1	MAP3K14-AS1	0.434224	3.32134e-17	postive
YTHDC1	AC027514.2	0.412042	1.72534e-15	postive
YTHDC2	AC027514.2	0.418603	5.52765e-16	postive
METTL16	AC034102.6	0.43138	5.60277e-17	postive
RBM15	AC034102.6	0.479375	4.13283e-21	postive
YTHDC1	AC034102.6	0.473807	1.34803e-20	postive
ZC3H13	AC124016.2	0.40811	3.37265e-15	postive
YTHDF1	SNHG17	0.505126	1.30551e-23	postive
RBMX	SNHG17	0.406892	4.14382e-15	postive
RBM15	AC120114.1	0.466755	5.84342e-20	postive
YTHDF1	AC120114.1	0.468904	3.75123e-20	postive
YTHDC1	AC018557.3	0.447426	2.74715e-18	postive
ZC3H13	AL513548.4	0.490241	3.86215e-22	postive
FTO	AC053503.3	0.423815	2.19845e-16	postive
METTL14	ENTPD1-AS1	0.431483	5.49834e-17	postive
METTL16	ENTPD1-AS1	0.485969	9.90853e-22	postive
FTO	ENTPD1-AS1	0.492257	2.46495e-22	postive
METTL14	NUTM2A-AS1	0.425715	1.56454e-16	postive
RBM15	NUTM2A-AS1	0.425586	1.60119e-16	postive
RBM15B	NUTM2A-AS1	0.437742	1.72761e-17	postive
YTHDC1	NUTM2A-AS1	0.45874	2.97184e-19	postive
YTHDF1	NUTM2A-AS1	0.419883	4.41412e-16	postive
FMR1	NUTM2A-AS1	0.435366	2.68888e-17	postive
FTO	NUTM2A-AS1	0.440986	9.3922e-18	postive
METTL3	AC004908.2	0.413808	1.27319e-15	postive
YTHDC1	AC004908.2	0.515733	1.05331e-24	postive
METTL3	Z98884.2	0.402262	8.99284e-15	postive
METTL14	Z98884.2	0.406268	4.60304e-15	postive
WTAP	Z98884.2	0.47314	1.55085e-20	postive
RBM15	Z98884.2	0.476912	6.99069e-21	postive
YTHDC1	Z98884.2	0.575431	1.24294e-31	postive
YTHDF1	Z98884.2	0.425199	1.71624e-16	postive
FMR1	Z98884.2	0.524383	1.26544e-25	postive
LRPPRC	Z98884.2	0.421466	3.33761e-16	postive
HNRNPA2B1	Z98884.2	0.470693	2.58724e-20	postive
FTO	AC121757.1	0.407886	3.50299e-15	postive
ZC3H13	AC245060.6	0.446458	3.3101e-18	postive
YTHDC1	AC245060.6	0.492974	2.09937e-22	postive
YTHDC1	AL049780.1	0.412174	1.68682e-15	postive
RBM15B	AC036176.1	0.4596	2.5008e-19	postive
YTHDC1	SMC5-AS1	0.426628	1.32772e-16	postive
ZC3H13	AC127024.5	0.472909	1.6279e-20	postive
METTL14	FAM111A-DT	0.400685	1.16765e-14	postive
METTL16	FAM111A-DT	0.437647	1.75854e-17	postive
WTAP	FAM111A-DT	0.412424	1.61576e-15	postive
RBM15	FAM111A-DT	0.453415	8.55258e-19	postive
YTHDC1	FAM111A-DT	0.542762	1.14001e-27	postive
FMR1	FAM111A-DT	0.518947	4.82722e-25	postive
HNRNPA2B1	FAM111A-DT	0.426431	1.37547e-16	postive
YTHDC1	AC087289.1	0.413592	1.32163e-15	postive
METTL16	AP001527.2	0.451745	1.18676e-18	postive
RBM15	AP001527.2	0.433643	3.6975e-17	postive
RBM15B	AP001527.2	0.521215	2.76924e-25	postive
YTHDF1	AP001527.2	0.471955	1.98824e-20	postive
FTO	AP001527.2	0.417614	6.57298e-16	postive
ALKBH5	AP001527.2	0.469481	3.32841e-20	postive
METTL16	MYLK-AS1	0.434931	2.91416e-17	postive
FTO	MYLK-AS1	0.435189	2.77831e-17	postive
METTL14	AL139407.1	0.415565	9.39334e-16	postive
METTL16	AL139407.1	0.409312	2.75023e-15	postive
YTHDC1	AL139407.1	0.508568	5.82281e-24	postive
YTHDC2	AL139407.1	0.463253	1.19557e-19	postive
ZC3H13	C20orf197	0.415074	1.02282e-15	postive
METTL14	AC090510.2	0.400518	1.20038e-14	postive
METTL16	AC090510.2	0.415684	9.20069e-16	postive
YTHDC1	AC090510.2	0.438786	1.42101e-17	postive
VIRMA	ZNF8-ERVK3-1	0.439829	1.16818e-17	postive
RBM15	ZNF8-ERVK3-1	0.452809	9.63312e-19	postive
YTHDC1	ZNF8-ERVK3-1	0.438336	1.54597e-17	postive
YTHDF1	ZNF8-ERVK3-1	0.486727	8.39032e-22	postive
ZC3H13	AC010834.3	0.452592	1.00525e-18	postive
YTHDC1	AC010834.3	0.400343	1.23548e-14	postive
ZC3H13	DRAIC	0.412832	1.50643e-15	postive
RBM15	AC078795.1	0.429333	8.13818e-17	postive
YTHDC1	AC078795.1	0.492317	2.4323e-22	postive
HNRNPA2B1	LINC01572	0.403232	7.6525e-15	postive
RBM15	ERI3-IT1	0.409298	2.75707e-15	postive
YTHDC1	AC009299.2	0.401052	1.09887e-14	postive
YTHDC2	AC009299.2	0.410078	2.41402e-15	postive
YTHDF3	C2orf27A	0.44315	6.23214e-18	postive
RBM15	AL359921.1	0.402996	7.95938e-15	postive
YTHDC1	AL359921.1	0.50951	4.66154e-24	postive
FMR1	AL359921.1	0.422769	2.64848e-16	postive
YTHDC1	EDRF1-AS1	0.415177	1.00476e-15	postive
YTHDC2	EDRF1-AS1	0.417831	6.32877e-16	postive
METTL14	AC018752.1	0.465951	6.89312e-20	postive
METTL16	AC018752.1	0.433698	3.66039e-17	postive
FTO	AC018752.1	0.596664	1.86801e-34	postive
METTL3	ZKSCAN7-AS1	0.450261	1.58572e-18	postive
METTL14	ZKSCAN7-AS1	0.540831	1.8955e-27	postive
METTL16	ZKSCAN7-AS1	0.498634	5.837e-23	postive
WTAP	ZKSCAN7-AS1	0.460103	2.26025e-19	postive
VIRMA	ZKSCAN7-AS1	0.435852	2.45704e-17	postive
RBM15	ZKSCAN7-AS1	0.485824	1.02277e-21	postive
RBM15B	ZKSCAN7-AS1	0.54311	1.03973e-27	postive
YTHDC1	ZKSCAN7-AS1	0.516137	9.5532e-25	postive
YTHDF1	ZKSCAN7-AS1	0.407301	3.86713e-15	postive
YTHDF3	ZKSCAN7-AS1	0.477553	6.10019e-21	postive
FTO	ZKSCAN7-AS1	0.475352	9.73104e-21	postive
ALKBH5	ZKSCAN7-AS1	0.477309	6.42477e-21	postive
FMR1	LINC01711	0.400274	1.24965e-14	postive
HNRNPA2B1	AC002116.2	0.400313	1.24169e-14	postive
YTHDF1	HNF4A-AS1	0.451463	1.25401e-18	postive
ZC3H13	AL359880.1	0.464012	1.02446e-19	postive
ZC3H13	PSPC1-AS2	0.544579	7.04293e-28	postive
YTHDC1	PSPC1-AS2	0.458371	3.19934e-19	postive
ZC3H13	INTS6-AS1	0.434298	3.27629e-17	postive
ZC3H13	AL080317.2	0.5041	1.65769e-23	postive
YTHDC1	AL080317.2	0.409034	2.88364e-15	postive
METTL3	AC008115.3	0.437702	1.7408e-17	postive
METTL14	AC008115.3	0.415091	1.01986e-15	postive
RBM15	AC008115.3	0.442712	6.77342e-18	postive
YTHDC1	AC008115.3	0.504018	1.68943e-23	postive
YTHDC2	AC008115.3	0.453825	7.88848e-19	postive
RBM15	AC139149.1	0.405086	5.61393e-15	postive
METTL16	LINC00663	0.452118	1.10317e-18	postive
FTO	LINC00663	0.461725	1.62968e-19	postive
METTL16	LINC01521	0.566464	1.68318e-30	postive
RBM15	LINC01521	0.446337	3.38825e-18	postive
RBM15B	LINC01521	0.561528	6.83052e-30	postive
YTHDC1	LINC01521	0.443026	6.38051e-18	postive
YTHDF1	LINC01521	0.422833	2.61855e-16	postive
FTO	LINC01521	0.511508	2.90122e-24	postive
ALKBH5	LINC01521	0.489283	4.77643e-22	postive
METTL3	AL355488.1	0.417255	6.99845e-16	postive
ZC3H13	AL355488.1	0.537553	4.46056e-27	postive
YTHDC1	AL355488.1	0.546187	4.5881e-28	postive
FMR1	AL355488.1	0.45163	1.21378e-18	postive
HNRNPA2B1	AL355488.1	0.415928	8.81821e-16	postive
ZC3H13	AL139082.1	0.460365	2.14431e-19	postive
YTHDC1	AP001033.2	0.431946	5.05144e-17	postive
VIRMA	AL162595.1	0.443373	5.97335e-18	postive
RBM15B	AL162595.1	0.432329	4.70877e-17	postive
YTHDF1	AL162595.1	0.609022	3.38235e-36	postive
HNRNPA2B1	AL162595.1	0.401656	9.94299e-15	postive
METTL14	AL050343.2	0.442084	7.62969e-18	postive
METTL16	AL050343.2	0.416031	8.6623e-16	postive
RBM15	AL050343.2	0.42748	1.13855e-16	postive
YTHDC1	AL050343.2	0.540254	2.20533e-27	postive
YTHDC2	AL050343.2	0.539501	2.68504e-27	postive
METTL14	AL049840.4	0.427806	1.07336e-16	postive
METTL16	AL049840.4	0.426648	1.32277e-16	postive
RBM15	AL049840.4	0.477023	6.82855e-21	postive
YTHDC1	AL049840.4	0.44723	2.85265e-18	postive
ALKBH5	AL049840.4	0.472732	1.68969e-20	postive
RBM15B	ZBTB11-AS1	0.427072	1.22559e-16	postive
METTL3	SNHG4	0.448964	2.04018e-18	postive
LRPPRC	SNHG4	0.504065	1.6709e-23	postive
YTHDC1	AC145207.8	0.408753	3.02429e-15	postive
YTHDC2	AC099343.2	0.431214	5.77601e-17	postive
VIRMA	AF235103.3	0.415929	8.81756e-16	postive
ZC3H13	AF235103.3	0.439778	1.1794e-17	postive
YTHDC1	AF235103.3	0.403228	7.65751e-15	postive
YTHDC1	AC232271.1	0.452891	9.47981e-19	postive
METTL16	AC068620.1	0.40361	7.18523e-15	postive
YTHDC1	AC068620.1	0.433887	3.53436e-17	postive
LRPPRC	AL592546.2	0.403315	7.54776e-15	postive
RBM15	AC015971.1	0.481455	2.64266e-21	postive
YTHDC1	AC015971.1	0.441532	8.47137e-18	postive
YTHDC2	AC015971.1	0.449948	1.68512e-18	postive
ZC3H13	AL356299.2	0.401306	1.05368e-14	postive
YTHDC1	AL356299.2	0.43396	3.48762e-17	postive
YTHDF1	AL356299.2	0.457574	3.7515e-19	postive
ZC3H13	AL161430.1	0.46628	6.44303e-20	postive
RBM15	AC026470.2	0.449649	1.78611e-18	postive
YTHDC1	AC026470.2	0.465929	6.92464e-20	postive
YTHDC2	AC026470.2	0.441074	9.23801e-18	postive
RBM15	AC087749.1	0.44886	2.0816e-18	postive
YTHDC1	AC087749.1	0.417918	6.23322e-16	postive
YTHDC1	AC007663.4	0.402692	8.37269e-15	postive
FMR1	AC007663.4	0.443734	5.57578e-18	postive
RBM15	AC004066.1	0.411734	1.81882e-15	postive
YTHDC2	IRF1-AS1	0.562215	5.62978e-30	postive
ZC3H13	AL357079.3	0.438166	1.59594e-17	postive
IGFBP1	Z70719.1	0.512161	2.48305e-24	postive
YTHDC1	AL161757.2	0.413188	1.41681e-15	postive
ZC3H13	AL080317.1	0.507264	7.91465e-24	postive
METTL3	AC234917.3	0.426139	1.44983e-16	postive
VIRMA	AC234917.3	0.538922	3.12391e-27	postive
RBM15B	AC234917.3	0.465679	7.28827e-20	postive
YTHDF1	AC234917.3	0.508562	5.83192e-24	postive
HNRNPC	AC234917.3	0.412566	1.57691e-15	postive
LRPPRC	AC234917.3	0.412925	1.48236e-15	postive
HNRNPA2B1	AC234917.3	0.433517	3.78399e-17	postive
RBMX	AC234917.3	0.436564	2.15236e-17	postive
HNRNPA2B1	TMPO-AS1	0.46663	5.99646e-20	postive
YTHDF1	AL121832.2	0.402523	8.61027e-15	postive
VIRMA	OTUD6B-AS1	0.643719	1.59947e-41	postive
YTHDF3	OTUD6B-AS1	0.46119	1.81585e-19	postive
FTO	MIR1-1HG	0.429578	7.78369e-17	postive
METTL3	AC004148.1	0.432879	4.25567e-17	postive
METTL16	AC004148.1	0.439867	1.15977e-17	postive
ZC3H13	AC004148.1	0.431435	5.54689e-17	postive
YTHDC1	AC004148.1	0.597109	1.62176e-34	postive
YTHDC2	AC004148.1	0.470201	2.86614e-20	postive
RBM15	AL157827.2	0.42605	1.47306e-16	postive
YTHDC1	AL157827.2	0.406553	4.3872e-15	postive
WTAP	AC012467.2	0.40483	5.86024e-15	postive
ZC3H13	AC012467.2	0.44425	5.05325e-18	postive
YTHDC1	AC012467.2	0.42829	9.83334e-17	postive
FMR1	AC012467.2	0.414865	1.06057e-15	postive
METTL3	AC124283.3	0.416604	7.83939e-16	postive
METTL16	AC124283.3	0.463008	1.2566e-19	postive
RBM15	AC124283.3	0.48074	3.08331e-21	postive
YTHDC1	AC124283.3	0.508045	6.58777e-24	postive
METTL16	KDM2B-DT	0.418242	5.88948e-16	postive
METTL3	AC018690.1	0.401046	1.10002e-14	postive
METTL16	AC018690.1	0.417693	6.48298e-16	postive
YTHDC1	AC018690.1	0.514373	1.46152e-24	postive
YTHDC2	AC018690.1	0.407635	3.65506e-15	postive
METTL16	AC092329.4	0.43809	1.61894e-17	postive
YTHDC1	AC092329.4	0.427525	1.12929e-16	postive
METTL16	AL139011.1	0.410555	2.22549e-15	postive
RBM15	AL139011.1	0.443098	6.29377e-18	postive
YTHDC1	AL139011.1	0.443636	5.68085e-18	postive
IGFBP1	AL356747.1	0.528174	4.90395e-26	postive
YTHDF1	GHET1	0.435087	2.83127e-17	postive
METTL14	AC087071.2	0.431981	5.01835e-17	postive
METTL16	AC087071.2	0.407229	3.91469e-15	postive
YTHDC1	AC087071.2	0.438273	1.56438e-17	postive
HNRNPA2B1	AC087071.2	0.480776	3.05939e-21	postive
YTHDC1	LINC01176	0.436843	2.04336e-17	postive
ZC3H13	NNT-AS1	0.506259	1.00175e-23	postive
METTL16	AC022893.1	0.444223	5.07983e-18	postive
YTHDC1	AC022893.1	0.412362	1.63314e-15	postive
RBM15	MED8-AS1	0.401694	9.88171e-15	postive
YTHDC1	MED8-AS1	0.484256	1.44003e-21	postive
LRPPRC	AC093484.4	0.471232	2.31216e-20	postive
HNRNPA2B1	AC093484.4	0.431833	5.15632e-17	postive
YTHDC2	AC009950.1	0.429037	8.5882e-17	postive
METTL3	AL137002.2	0.401183	1.07542e-14	postive
YTHDF1	AL137002.2	0.444459	4.85565e-18	postive
FTO	MRGPRF-AS1	0.449305	1.90947e-18	postive
YTHDF1	AL078587.2	0.406009	4.80789e-15	postive
ZC3H13	AC017116.2	0.442248	7.39708e-18	postive
METTL3	SNHG1	0.434399	3.21549e-17	postive
YTHDC1	SNHG1	0.43474	3.01911e-17	postive
HNRNPC	SNHG1	0.461922	1.56595e-19	postive
LRPPRC	SNHG1	0.509943	4.20736e-24	postive
HNRNPA2B1	SNHG1	0.509431	4.74963e-24	postive
RBMX	SNHG1	0.562918	4.61526e-30	postive
METTL3	AC138956.1	0.403365	7.48469e-15	postive
METTL14	AC138956.1	0.450811	1.42447e-18	postive
WTAP	AC138956.1	0.400163	1.27267e-14	postive
YTHDC1	AC138956.1	0.567727	1.17189e-30	postive
YTHDC2	AC138956.1	0.537588	4.42016e-27	postive
YTHDC1	AC139887.2	0.443217	6.15318e-18	postive
METTL14	PAXIP1-AS2	0.541186	1.72678e-27	postive
METTL16	PAXIP1-AS2	0.421284	3.44694e-16	postive
YTHDC2	PAXIP1-AS2	0.520058	3.6786e-25	postive
FTO	PAXIP1-AS2	0.525114	1.05502e-25	postive
ZC3H13	AC095057.3	0.483055	1.86972e-21	postive
YTHDC1	ZNF32-AS2	0.497046	8.37929e-23	postive
METTL3	AC012615.6	0.411547	1.87819e-15	postive
ZC3H13	AC012615.6	0.458637	3.03362e-19	postive
RBM15	AC012615.6	0.489824	4.23686e-22	postive
YTHDC1	AC012615.6	0.523519	1.568e-25	postive
YTHDC2	AC012615.6	0.418994	5.16158e-16	postive
FTO	AC087286.2	0.454729	6.59934e-19	postive
METTL14	AP001432.1	0.433065	4.11283e-17	postive
RBM15	AP001432.1	0.452108	1.10549e-18	postive
YTHDC1	AP001432.1	0.480448	3.28269e-21	postive
METTL3	COX10-AS1	0.514543	1.40308e-24	postive
METTL14	COX10-AS1	0.541978	1.40194e-27	postive
METTL16	COX10-AS1	0.687768	2.29967e-49	postive
WTAP	COX10-AS1	0.507942	6.74818e-24	postive
VIRMA	COX10-AS1	0.541093	1.7694e-27	postive
ZC3H13	COX10-AS1	0.476437	7.73397e-21	postive
RBM15	COX10-AS1	0.608379	4.186e-36	postive
RBM15B	COX10-AS1	0.467999	4.5224e-20	postive
YTHDC1	COX10-AS1	0.676242	3.51214e-47	postive
YTHDC2	COX10-AS1	0.447163	2.88965e-18	postive
YTHDF1	COX10-AS1	0.476504	7.62391e-21	postive
YTHDF2	COX10-AS1	0.483743	1.61012e-21	postive
YTHDF3	COX10-AS1	0.510089	4.06471e-24	postive
HNRNPC	COX10-AS1	0.434126	3.38189e-17	postive
FMR1	COX10-AS1	0.505184	1.28776e-23	postive
LRPPRC	COX10-AS1	0.433837	3.56744e-17	postive
HNRNPA2B1	COX10-AS1	0.502678	2.30508e-23	postive
RBMX	COX10-AS1	0.501682	2.90112e-23	postive
FTO	COX10-AS1	0.487965	6.39017e-22	postive
ALKBH5	COX10-AS1	0.566427	1.70102e-30	postive
IGFBP1	TSPEAR-AS1	0.48803	6.3003e-22	postive
ZC3H13	AC107081.3	0.40096	1.11575e-14	postive
RBM15	AC107081.3	0.407314	3.85863e-15	postive
YTHDC1	AC107081.3	0.548152	2.70934e-28	postive
HNRNPA2B1	AC107081.3	0.414676	1.09577e-15	postive
YTHDC1	AC023494.1	0.460758	1.98131e-19	postive
ZC3H13	AL138955.1	0.449483	1.84454e-18	postive
RBM15	AC092368.3	0.46234	1.43902e-19	postive
RBM15B	AC092368.3	0.426511	1.35593e-16	postive
YTHDF2	AC092368.3	0.403375	7.47277e-15	postive
ALKBH5	AC092368.3	0.407043	4.03927e-15	postive
METTL3	SNHG10	0.533734	1.19471e-26	postive
HNRNPC	SNHG10	0.412004	1.73661e-15	postive
HNRNPA2B1	SNHG10	0.46957	3.26723e-20	postive
RBMX	SNHG10	0.420369	4.05178e-16	postive
METTL14	AL442003.1	0.445864	3.7099e-18	postive
RBM15	AL442003.1	0.402619	8.47444e-15	postive
YTHDC1	AL442003.1	0.502045	2.66771e-23	postive
YTHDC2	AL442003.1	0.438953	1.37707e-17	postive
RBM15	C5orf66	0.422551	2.75321e-16	postive
YTHDC1	C5orf66	0.471547	2.16503e-20	postive
YTHDC2	C5orf66	0.466389	6.3007e-20	postive
METTL16	AC005253.1	0.46158	1.67824e-19	postive
YTHDC1	AC005253.1	0.458193	3.31523e-19	postive
HNRNPA2B1	AC092718.4	0.447934	2.49039e-18	postive
YTHDC1	GARS1-DT	0.435353	2.69514e-17	postive
ZC3H13	AC026741.1	0.415368	9.71879e-16	postive
VIRMA	PABPC4-AS1	0.451859	1.16055e-18	postive
RBM15	PABPC4-AS1	0.522287	2.12651e-25	postive
YTHDC1	PABPC4-AS1	0.538877	3.16009e-27	postive
YTHDC2	PABPC4-AS1	0.428529	9.41622e-17	postive
LRPPRC	PABPC4-AS1	0.406549	4.38979e-15	postive
ZC3H13	AL078581.4	0.425946	1.50084e-16	postive
YTHDC1	AL078581.4	0.425634	1.58757e-16	postive
VIRMA	SMG7-AS1	0.415379	9.70124e-16	postive
RBM15	SMG7-AS1	0.617768	1.77591e-37	postive
RBM15B	SMG7-AS1	0.467539	4.97292e-20	postive
YTHDF1	SMG7-AS1	0.498797	5.62414e-23	postive
YTHDF2	SMG7-AS1	0.489067	5.01014e-22	postive
HNRNPA2B1	SMG7-AS1	0.480732	3.08852e-21	postive
RBMX	SMG7-AS1	0.44558	3.91795e-18	postive
ALKBH5	SMG7-AS1	0.420126	4.22941e-16	postive
YTHDC1	AL450306.1	0.408956	2.92169e-15	postive
METTL16	SDCBP2-AS1	0.409285	2.76313e-15	postive
YTHDC1	SDCBP2-AS1	0.468514	4.0661e-20	postive
METTL16	AC011247.1	0.43488	2.94218e-17	postive
RBM15	AC011247.1	0.426932	1.25693e-16	postive
ZC3H13	AC022150.2	0.457223	4.02309e-19	postive
YTHDC1	AC022150.2	0.402869	8.1298e-15	postive
METTL3	AC138956.2	0.460964	1.90057e-19	postive
METTL14	AC138956.2	0.46897	3.70005e-20	postive
METTL16	AC138956.2	0.425563	1.60772e-16	postive
RBM15	AC138956.2	0.477828	5.75246e-21	postive
YTHDC1	AC138956.2	0.61163	1.41825e-36	postive
YTHDC2	AC138956.2	0.532233	1.75378e-26	postive
METTL14	AC123768.2	0.405585	5.16254e-15	postive
FTO	AC123768.2	0.427085	1.22262e-16	postive
ZC3H13	AL136295.7	0.506795	8.83647e-24	postive
YTHDC1	AL136295.7	0.43561	2.56972e-17	postive
ZC3H13	AC127024.3	0.407935	3.4743e-15	postive
WTAP	AL662797.1	0.401223	1.06831e-14	postive
YTHDC1	AL662797.1	0.456484	4.66041e-19	postive
RBMX	AL662797.1	0.401486	1.02277e-14	postive
HNRNPA2B1	AC022405.1	0.426514	1.35509e-16	postive
ZC3H13	AL138820.1	0.575102	1.36965e-31	postive
HNRNPA2B1	AC007342.4	0.403965	6.77199e-15	postive
ZC3H13	AL356752.1	0.423933	2.15263e-16	postive
RBM15	AC005329.3	0.404167	6.54761e-15	postive
YTHDF3	LYRM4-AS1	0.401729	9.82441e-15	postive
IGFBP1	TSPEAR-AS2	0.449648	1.78635e-18	postive
ZC3H13	SSBP3-AS1	0.400236	1.25746e-14	postive
YTHDC1	SSBP3-AS1	0.408616	3.0953e-15	postive
YTHDC1	AC022007.1	0.417888	6.26539e-16	postive
RBM15	AC009090.6	0.421644	3.2344e-16	postive
YTHDC1	AC009090.6	0.569539	6.95036e-31	postive
YTHDC2	AC009090.6	0.505188	1.2867e-23	postive
ZC3H13	AL442125.2	0.502351	2.48592e-23	postive
YTHDC1	AL442125.2	0.432219	4.80447e-17	postive
RBM15	AC011476.3	0.466128	6.64751e-20	postive
YTHDC1	AC011476.3	0.464201	9.85843e-20	postive
VIRMA	AC116913.1	0.402086	9.25851e-15	postive
ZC3H13	AC116913.1	0.433969	3.48134e-17	postive
YTHDC1	AC116913.1	0.548925	2.20037e-28	postive
FTO	LINC00891	0.487722	6.74207e-22	postive
ZC3H13	AC109460.2	0.414382	1.15299e-15	postive
RBM15	AC109460.2	0.478482	5.00326e-21	postive
YTHDC1	AC109460.2	0.522669	1.93484e-25	postive
YTHDC1	AC022210.1	0.403716	7.05885e-15	postive
RBM15	AC008635.1	0.401332	1.04921e-14	postive
YTHDC2	AC116158.3	0.416526	7.94714e-16	postive
YTHDC1	AL031775.2	0.476177	8.17135e-21	postive
FMR1	FAM225A	0.417957	6.19015e-16	postive
FTO	AC022506.2	0.433332	3.91516e-17	postive
YTHDF1	LINC00654	0.413191	1.41621e-15	postive
ZC3H13	AC040934.1	0.409829	2.51886e-15	postive
METTL16	AC087294.1	0.469555	3.27736e-20	postive
YTHDC1	AC036103.1	0.430248	6.88904e-17	postive
YTHDC2	AC036103.1	0.474416	1.18594e-20	postive
FTO	AP001189.3	0.544971	6.34624e-28	postive
METTL16	AC005785.1	0.405455	5.27642e-15	postive
YTHDC1	AC005785.1	0.470523	2.68053e-20	postive
FTO	AC090197.1	0.401218	1.06913e-14	postive
RBM15	AC245140.2	0.44077	9.78323e-18	postive
YTHDC1	AC245140.2	0.425716	1.56432e-16	postive
FMR1	AC245140.2	0.496303	9.9181e-23	postive
METTL3	TMEM147-AS1	0.47588	8.70234e-21	postive
VIRMA	TMEM147-AS1	0.44083	9.67317e-18	postive
ZC3H13	TMEM147-AS1	0.467485	5.02825e-20	postive
YTHDC1	TMEM147-AS1	0.441145	9.11463e-18	postive
YTHDF1	TMEM147-AS1	0.463427	1.15411e-19	postive
IGFBP1	AL020995.1	0.505971	1.07171e-23	postive
FTO	AL357054.4	0.466459	6.21002e-20	postive
METTL14	AC007390.1	0.427689	1.09628e-16	postive
YTHDC1	AC007390.1	0.506768	8.89207e-24	postive
YTHDC2	AC007390.1	0.461265	1.78847e-19	postive
YTHDC1	TMEM161B-AS1	0.460231	2.20314e-19	postive
YTHDC2	TMEM161B-AS1	0.52854	4.47203e-26	postive
YTHDF1	AC005041.3	0.447142	2.9015e-18	postive
FTO	MIR1-1HG-AS1	0.456326	4.80925e-19	postive
FTO	AP001107.5	0.445453	4.01449e-18	postive
YTHDC1	AC073896.2	0.517498	6.86931e-25	postive
YTHDF1	AL117332.1	0.412038	1.72647e-15	postive
METTL16	AL442125.1	0.428786	8.98776e-17	postive
ZC3H13	AL442125.1	0.474735	1.10863e-20	postive
YTHDC1	AL442125.1	0.461157	1.82802e-19	postive
FTO	NPTN-IT1	0.411556	1.87518e-15	postive
METTL14	LINC00216	0.50656	9.33584e-24	postive
METTL16	LINC00216	0.400278	1.24879e-14	postive
RBM15	LINC00216	0.442468	7.09397e-18	postive
YTHDC1	LINC00216	0.485263	1.15619e-21	postive
YTHDC2	LINC00216	0.469569	3.26814e-20	postive
WTAP	CCDC28A-AS1	0.402451	8.71447e-15	postive
METTL3	AC008119.1	0.45055	1.49886e-18	postive
METTL14	AC008119.1	0.446391	3.35314e-18	postive
METTL16	AC008119.1	0.407707	3.61081e-15	postive
WTAP	AC008119.1	0.47137	2.24679e-20	postive
VIRMA	AC008119.1	0.46252	1.38733e-19	postive
ZC3H13	AC008119.1	0.438937	1.38138e-17	postive
RBM15	AC008119.1	0.55652	2.76281e-29	postive
YTHDC1	AC008119.1	0.589336	1.85914e-33	postive
YTHDC2	AC008119.1	0.478524	4.95882e-21	postive
YTHDF3	AC008119.1	0.46549	7.57601e-20	postive
FMR1	AC008119.1	0.479642	3.90299e-21	postive
LRPPRC	AC008119.1	0.455363	5.82127e-19	postive
ZC3H13	AC129510.1	0.422586	2.73648e-16	postive
RBM15	AC129510.1	0.463264	1.19295e-19	postive
RBM15B	AC129510.1	0.410761	2.14838e-15	postive
YTHDC1	AC129510.1	0.502438	2.43647e-23	postive
YTHDF1	AC129510.1	0.411701	1.82939e-15	postive
FMR1	AC129510.1	0.442993	6.42153e-18	postive
METTL16	AC002347.1	0.429761	7.52835e-17	postive
YTHDC1	AC002347.1	0.402544	8.58107e-15	postive
METTL3	AL355075.6	0.497521	7.52296e-23	postive
ZC3H13	AL355075.6	0.412617	1.56315e-15	postive
YTHDC1	AL355075.6	0.494757	1.40659e-22	postive
LRPPRC	AL355075.6	0.410774	2.1438e-15	postive
YTHDC1	AC109460.1	0.427246	1.1877e-16	postive
METTL3	AC020558.2	0.490895	3.34015e-22	postive
VIRMA	AC020558.2	0.418612	5.51885e-16	postive
ZC3H13	AC020558.2	0.473923	1.31559e-20	postive
YTHDC1	AC020558.2	0.519921	3.80369e-25	postive
METTL3	SNHG21	0.532545	1.61921e-26	postive
RBM15B	SNHG21	0.426828	1.28074e-16	postive
METTL14	AL157392.3	0.4355	2.62267e-17	postive
ZC3H13	AL157392.3	0.435896	2.43701e-17	postive
YTHDC1	AL157392.3	0.525853	8.77394e-26	postive
YTHDC2	AL157392.3	0.437395	1.84345e-17	postive
FTO	AL157392.3	0.433797	3.59382e-17	postive
YTHDC1	AC008870.2	0.529435	3.56841e-26	postive
YTHDC1	ITFG1-AS1	0.467536	4.976e-20	postive
YTHDC2	ITFG1-AS1	0.423984	2.13293e-16	postive
METTL3	UBE2Q1-AS1	0.411328	1.95001e-15	postive
WTAP	UBE2Q1-AS1	0.410092	2.40819e-15	postive
VIRMA	UBE2Q1-AS1	0.441631	8.31462e-18	postive
RBM15	UBE2Q1-AS1	0.460467	2.10081e-19	postive
YTHDC1	UBE2Q1-AS1	0.534379	1.01241e-26	postive
YTHDF1	UBE2Q1-AS1	0.443797	5.50934e-18	postive
FMR1	UBE2Q1-AS1	0.401632	9.98278e-15	postive
LRPPRC	UBE2Q1-AS1	0.414072	1.21645e-15	postive
YTHDC1	AC068790.2	0.476707	7.30195e-21	postive
YTHDF1	G2E3-AS1	0.40321	7.6809e-15	postive
RBM15	SPAG5-AS1	0.401139	1.08315e-14	postive
YTHDC1	SPAG5-AS1	0.473814	1.34613e-20	postive
METTL16	AC024270.3	0.437199	1.91218e-17	postive
YTHDC1	AC024270.3	0.447686	2.61259e-18	postive
METTL3	AC135178.4	0.418441	5.68762e-16	postive
METTL16	AC135178.4	0.458616	3.04629e-19	postive
YTHDC1	AC135178.4	0.436469	2.19077e-17	postive
ZC3H13	AL357075.2	0.470012	2.9812e-20	postive
YTHDC1	AC022137.3	0.408142	3.35425e-15	postive
RBM15B	AL731577.2	0.469073	3.62211e-20	postive
YTHDC1	AC023906.5	0.421132	3.54119e-16	postive
HNRNPC	MIR924HG	0.402324	8.90017e-15	postive
HNRNPA2B1	MIR924HG	0.435085	2.83267e-17	postive
ZC3H13	BACE1-AS	0.431337	5.64671e-17	postive
YTHDC1	BACE1-AS	0.436148	2.32539e-17	postive
FMR1	BACE1-AS	0.40312	7.79643e-15	postive
ZC3H13	HM13-IT1	0.518193	5.80087e-25	postive
FTO	GAS1RR	0.476112	8.28526e-21	postive
RBM15	AL021707.3	0.46994	3.02598e-20	postive
YTHDC1	AL021707.3	0.489258	4.80316e-22	postive
YTHDC2	AL021707.3	0.459498	2.55282e-19	postive
METTL14	NARF-IT1	0.431501	5.4804e-17	postive
YTHDC1	NARF-IT1	0.503471	1.91818e-23	postive
YTHDF1	RHPN1-AS1	0.525449	9.70484e-26	postive
ZC3H13	AC022973.4	0.446953	3.00923e-18	postive
METTL3	STARD7-AS1	0.449783	1.74011e-18	postive
METTL14	STARD7-AS1	0.504178	1.62778e-23	postive
METTL16	STARD7-AS1	0.592103	7.86192e-34	postive
ZC3H13	STARD7-AS1	0.469031	3.65371e-20	postive
RBM15	STARD7-AS1	0.561631	6.6356e-30	postive
RBM15B	STARD7-AS1	0.509904	4.24637e-24	postive
YTHDC1	STARD7-AS1	0.624451	1.75358e-38	postive
YTHDF1	STARD7-AS1	0.401706	9.86196e-15	postive
YTHDF2	STARD7-AS1	0.443444	5.89246e-18	postive
FTO	STARD7-AS1	0.546803	3.8915e-28	postive
ALKBH5	STARD7-AS1	0.496269	9.99342e-23	postive
ZC3H13	ZKSCAN2-DT	0.461209	1.80899e-19	postive
YTHDC1	ZKSCAN2-DT	0.453466	8.4661e-19	postive
FMR1	L29074.1	0.454689	6.65181e-19	postive
FTO	AC007637.1	0.425222	1.70933e-16	postive
METTL14	AC096586.2	0.436482	2.18542e-17	postive
METTL16	AC096586.2	0.418543	5.58688e-16	postive
YTHDC1	AC096586.2	0.524378	1.26699e-25	postive
YTHDC2	AC096586.2	0.479129	4.35682e-21	postive
FMR1	AC096586.2	0.412818	1.50993e-15	postive
ZC3H13	AL158196.1	0.465059	8.27387e-20	postive
ZC3H13	SLFNL1-AS1	0.451508	1.24312e-18	postive
RBM15	SLFNL1-AS1	0.40526	5.45253e-15	postive
YTHDC1	SLFNL1-AS1	0.446489	3.29016e-18	postive
YTHDC1	CAPN10-DT	0.444571	4.75294e-18	postive
YTHDF1	CAPN10-DT	0.465064	8.26514e-20	postive
ZC3H13	AL022328.1	0.425301	1.68538e-16	postive
RBM15	AL022328.1	0.430555	6.51486e-17	postive
YTHDC1	AL022328.1	0.554549	4.7584e-29	postive
FTO	AL645504.1	0.428164	1.00596e-16	postive
METTL3	AC112484.1	0.400525	1.19892e-14	postive
YTHDC1	AC112484.1	0.427959	1.0441e-16	postive
ZC3H13	AL590705.3	0.518448	5.45115e-25	postive
ZC3H13	AL442128.2	0.431827	5.16198e-17	postive
YTHDC1	AC078778.1	0.451898	1.15182e-18	postive
FTO	AC106881.1	0.444957	4.41504e-18	postive
FTO	CYP1B1-AS1	0.507117	8.19269e-24	postive
METTL3	MRPL20-DT	0.443485	5.84726e-18	postive
YTHDC1	AC022400.4	0.435914	2.4285e-17	postive
ZC3H13	AC120053.1	0.42279	2.63896e-16	postive
ZC3H13	TMEM75	0.416241	8.351e-16	postive
YTHDC1	AC022382.2	0.452789	9.67234e-19	postive
YTHDC2	AC022382.2	0.48502	1.21926e-21	postive
RBM15	AC105935.1	0.420039	4.29438e-16	postive
YTHDC1	AC080023.1	0.425554	1.61045e-16	postive
METTL3	AL928654.2	0.509746	4.40869e-24	postive
RBM15	AL928654.2	0.414022	1.22706e-15	postive
YTHDC1	AL928654.2	0.586577	4.35009e-33	postive
LRPPRC	AL928654.2	0.420751	3.78783e-16	postive
YTHDC1	AL050341.2	0.407958	3.46048e-15	postive
METTL14	AL592295.6	0.403201	7.6923e-15	postive
METTL16	AL592295.6	0.422777	2.64475e-16	postive
YTHDC1	AL592295.6	0.445994	3.61894e-18	postive
FTO	AL592295.6	0.410411	2.28072e-15	postive
ZC3H13	AC114956.2	0.483601	1.66056e-21	postive
RBM15	AC114956.2	0.437381	1.84807e-17	postive
YTHDC1	AC114956.2	0.446744	3.13282e-18	postive
HNRNPA2B1	AC114956.2	0.403983	6.75191e-15	postive
METTL16	C1RL-AS1	0.454341	7.12508e-19	postive
ZC3H13	C1RL-AS1	0.410846	2.1175e-15	postive
RBM15	C1RL-AS1	0.438761	1.42759e-17	postive
YTHDC1	C1RL-AS1	0.504122	1.64897e-23	postive
ZC3H13	AL359513.1	0.408018	3.4259e-15	postive
METTL14	AC026979.4	0.443684	5.62958e-18	postive
METTL16	AC026979.4	0.428503	9.46099e-17	postive
YTHDC1	AC026979.4	0.40765	3.64557e-15	postive
METTL3	AL355574.1	0.409375	2.72102e-15	postive
RBM15B	AL355574.1	0.444853	4.5037e-18	postive
YTHDC1	AL355574.1	0.444546	4.77572e-18	postive
YTHDF1	AL355574.1	0.553414	6.49656e-29	postive
ZC3H13	LINC00618	0.400032	1.30052e-14	postive
METTL3	YEATS2-AS1	0.460714	1.99879e-19	postive
METTL16	YEATS2-AS1	0.455377	5.80539e-19	postive
YTHDC1	YEATS2-AS1	0.578059	5.70416e-32	postive
YTHDC2	YEATS2-AS1	0.402587	8.52028e-15	postive
METTL16	LCMT1-AS2	0.432106	4.90477e-17	postive
FTO	LCMT1-AS2	0.414385	1.15228e-15	postive
ZC3H13	AL139424.3	0.415771	9.06266e-16	postive
METTL16	ASB16-AS1	0.493143	2.0213e-22	postive
ZC3H13	ASB16-AS1	0.425098	1.74763e-16	postive
YTHDC1	ASB16-AS1	0.486136	9.55226e-22	postive
FTO	ASB16-AS1	0.416537	7.93246e-16	postive
ALKBH5	ASB16-AS1	0.422559	2.7497e-16	postive
ZC3H13	AL022328.2	0.470679	2.59481e-20	postive
YTHDC1	AL022328.2	0.493026	2.07527e-22	postive
YTHDC1	AC063965.2	0.414391	1.15127e-15	postive
YTHDC2	AC063965.2	0.434	3.46148e-17	postive
ZC3H13	AC055855.1	0.400736	1.15784e-14	postive
YTHDC1	AC055855.1	0.431634	5.34774e-17	postive
ZC3H13	LENG8-AS1	0.459642	2.47977e-19	postive
YTHDC1	LENG8-AS1	0.427523	1.12977e-16	postive
YTHDF1	AL034422.1	0.420799	3.7553e-16	postive
FMR1	AC008966.2	0.432179	4.83994e-17	postive
ZC3H13	RNASEH2B-AS1	0.436668	2.11088e-17	postive
RBM15	AC073046.1	0.607883	4.93267e-36	postive
RBM15B	AC073046.1	0.596436	2.00803e-34	postive
YTHDF1	AC073046.1	0.518156	5.85328e-25	postive
YTHDF2	AC073046.1	0.402218	9.05871e-15	postive
ALKBH5	AC073046.1	0.402847	8.15925e-15	postive
YTHDF1	AL109614.1	0.488419	5.78114e-22	postive
METTL16	ERVK13-1	0.413073	1.44525e-15	postive
RBM15	ERVK13-1	0.426106	1.45832e-16	postive
YTHDC1	ERVK13-1	0.469287	3.46476e-20	postive
YTHDC2	ERVK13-1	0.401555	1.01108e-14	postive
HNRNPC	SNHG29	0.446071	3.56545e-18	postive
RBMX	SNHG29	0.46262	1.35957e-19	postive
ZC3H13	AC004477.2	0.439042	1.35448e-17	postive
ZC3H13	ODF2-AS1	0.431174	5.8179e-17	postive
METTL16	GABPB1-IT1	0.421281	3.44876e-16	postive
FTO	GABPB1-IT1	0.40703	4.0482e-15	postive
YTHDC1	AC137932.1	0.447668	2.6214e-18	postive
METTL16	PINK1-AS	0.437246	1.89543e-17	postive
RBM15	PINK1-AS	0.486471	8.87464e-22	postive
RBM15B	PINK1-AS	0.522802	1.87258e-25	postive
YTHDC1	PINK1-AS	0.43647	2.19023e-17	postive
YTHDF2	PINK1-AS	0.450797	1.42833e-18	postive
HNRNPA2B1	PINK1-AS	0.417718	6.45461e-16	postive
ALKBH5	PINK1-AS	0.507559	7.38512e-24	postive
FTO	AL513217.1	0.422871	2.60103e-16	postive
YTHDF1	AC062029.1	0.405939	4.86449e-15	postive
YTHDC1	AP000759.1	0.419698	4.56062e-16	postive
FTO	AP000759.1	0.440284	1.07236e-17	postive
YTHDC1	THAP9-AS1	0.53864	3.36222e-27	postive
YTHDC2	THAP9-AS1	0.403398	7.44432e-15	postive
FMR1	THAP9-AS1	0.403069	7.86371e-15	postive
HNRNPA2B1	THAP9-AS1	0.431976	5.02353e-17	postive
YTHDC1	AC006213.4	0.401257	1.06233e-14	postive
YTHDC1	LINC01089	0.413392	1.36784e-15	postive
METTL14	AC105206.2	0.441453	8.59871e-18	postive
METTL16	AC105206.2	0.43975	1.18575e-17	postive
YTHDC1	AC105206.2	0.426471	1.36572e-16	postive
FTO	AC105206.2	0.482617	2.05599e-21	postive
ZC3H13	AL133243.3	0.428393	9.6518e-17	postive
METTL3	AC005519.1	0.444696	4.64058e-18	postive
METTL14	AC005519.1	0.401406	1.03637e-14	postive
METTL16	AC005519.1	0.447631	2.64052e-18	postive
ZC3H13	AC005519.1	0.498293	6.30899e-23	postive
RBM15	AC005519.1	0.47461	1.13829e-20	postive
YTHDC1	AC005519.1	0.610656	1.96428e-36	postive
FMR1	AC005519.1	0.461386	1.74519e-19	postive
YTHDF1	AL031778.1	0.46716	5.37697e-20	postive
FMR1	MORF4L2-AS1	0.400494	1.20515e-14	postive
YTHDC2	AC007728.2	0.409676	2.58514e-15	postive
FTO	AC109782.1	0.473321	1.49303e-20	postive
METTL3	PAXBP1-AS1	0.427701	1.09399e-16	postive
METTL14	PAXBP1-AS1	0.42211	2.97783e-16	postive
METTL16	PAXBP1-AS1	0.44933	1.90025e-18	postive
ZC3H13	PAXBP1-AS1	0.521963	2.30353e-25	postive
RBM15	PAXBP1-AS1	0.47199	1.97381e-20	postive
YTHDC1	PAXBP1-AS1	0.525616	9.3091e-26	postive
RBM15	AP001350.1	0.423002	2.54125e-16	postive
YTHDC1	AP001350.1	0.471148	2.35323e-20	postive
YTHDC2	AP001350.1	0.440872	9.59702e-18	postive
METTL14	AL021878.4	0.416167	8.45971e-16	postive
METTL16	AL021878.4	0.426161	1.4441e-16	postive
RBM15	AL021878.4	0.44336	5.98835e-18	postive
YTHDC1	AL021878.4	0.543988	8.24071e-28	postive
YTHDC2	AL021878.4	0.406264	4.60629e-15	postive
FTO	AL132642.1	0.466328	6.37927e-20	postive
METTL16	AC006435.2	0.423616	2.27793e-16	postive
YTHDC1	AC006435.2	0.485266	1.15535e-21	postive
RBM15	SREBF2-AS1	0.410877	2.10641e-15	postive
METTL3	GUSBP11	0.465697	7.26049e-20	postive
METTL16	GUSBP11	0.416186	8.43167e-16	postive
ZC3H13	GUSBP11	0.440223	1.08468e-17	postive
RBM15	GUSBP11	0.493814	1.73884e-22	postive
RBM15B	GUSBP11	0.40839	3.21638e-15	postive
YTHDC1	GUSBP11	0.554436	4.9078e-29	postive
YTHDF1	GUSBP11	0.421962	3.05675e-16	postive
WTAP	AC007405.2	0.406624	4.3352e-15	postive
YTHDC1	AP002840.2	0.439656	1.20691e-17	postive
METTL14	AC100830.2	0.412506	1.5931e-15	postive
METTL16	AC100830.2	0.452292	1.06629e-18	postive
FTO	AC100830.2	0.511943	2.61553e-24	postive
ZC3H13	HCG18	0.531667	2.02569e-26	postive
RBM15	HCG18	0.463337	1.17531e-19	postive
YTHDC1	HCG18	0.484794	1.2809e-21	postive
YTHDF1	HCG18	0.401642	9.96713e-15	postive
ZC3H13	AL136295.6	0.460834	1.95087e-19	postive
ZC3H13	AC084824.4	0.494354	1.53991e-22	postive
YTHDC1	AC084824.4	0.513277	1.90144e-24	postive
RBM15B	AL589765.4	0.411715	1.8248e-15	postive
METTL3	AL358115.1	0.431336	5.64798e-17	postive
WTAP	AL358115.1	0.42007	4.27091e-16	postive
VIRMA	AL358115.1	0.426085	1.46386e-16	postive
RBM15	AL358115.1	0.43243	4.62174e-17	postive
YTHDC1	AL358115.1	0.493831	1.73234e-22	postive
YTHDF1	AL358115.1	0.407232	3.91256e-15	postive
LRPPRC	AL358115.1	0.433173	4.0317e-17	postive
HNRNPA2B1	AC026401.3	0.414674	1.09621e-15	postive
METTL16	PKD1P6-NPIPP1	0.416267	8.31325e-16	postive
IGFBP1	STK24-AS1	0.410898	2.09872e-15	postive
RBM15	AC006008.1	0.491133	3.16762e-22	postive
YTHDC1	AC006008.1	0.461167	1.82423e-19	postive
YTHDF1	AC006008.1	0.437178	1.91964e-17	postive
FMR1	AC006008.1	0.413527	1.33653e-15	postive
YTHDC1	AC024267.5	0.407555	3.70442e-15	postive
YTHDF1	AC124067.4	0.408359	3.23359e-15	postive
LRPPRC	AC093157.2	0.427868	1.06132e-16	postive
RBM15	CSNK1G2-AS1	0.420684	3.83272e-16	postive
RBM15	NRAV	0.401974	9.4327e-15	postive
RBM15B	NRAV	0.518816	4.9841e-25	postive
YTHDF1	NRAV	0.545851	5.01889e-28	postive
YTHDF2	NRAV	0.405814	4.96774e-15	postive
RBM15	AP000697.1	0.447874	2.51937e-18	postive
HNRNPA2B1	AP000697.1	0.426618	1.33011e-16	postive
ZC3H13	AC084198.2	0.409869	2.5015e-15	postive
YTHDC1	AC011825.2	0.4407	9.91406e-18	postive
METTL16	AC018809.2	0.430567	6.49975e-17	postive
VIRMA	AC018809.2	0.433097	4.08887e-17	postive
ZC3H13	AC018809.2	0.423971	2.13802e-16	postive
YTHDC1	AC018809.2	0.433182	4.025e-17	postive
FTO	Z97832.2	0.432397	4.64976e-17	postive
YTHDC1	AC097641.2	0.44359	5.73121e-18	postive
RBM15	MADD-AS1	0.467156	5.38157e-20	postive
YTHDC1	AP003065.1	0.485903	1.00519e-21	postive
YTHDC2	AP003065.1	0.40196	9.4547e-15	postive
YTHDC1	Z83843.1	0.436937	2.00794e-17	postive
FMR1	Z83843.1	0.404974	5.71971e-15	postive
RBM15B	RASAL2-AS1	0.439637	1.21116e-17	postive
YTHDF1	RASAL2-AS1	0.55526	3.91292e-29	postive
FMR1	RASAL2-AS1	0.405175	5.53049e-15	postive
YTHDF1	AL121894.2	0.441085	9.21918e-18	postive
METTL3	AC004253.1	0.439445	1.25565e-17	postive
ZC3H13	AC004253.1	0.450865	1.40947e-18	postive
YTHDC1	AC004253.1	0.436344	2.24229e-17	postive
FMR1	AC022915.2	0.401557	1.01081e-14	postive
YTHDC1	AL049840.2	0.502189	2.58047e-23	postive
ZC3H13	AC010976.1	0.450475	1.52075e-18	postive
YTHDC1	AC010976.1	0.518791	5.01404e-25	postive
RBM15	REPIN1-AS1	0.406628	4.33226e-15	postive
RBM15B	REPIN1-AS1	0.53095	2.43044e-26	postive
YTHDF2	REPIN1-AS1	0.432599	4.48049e-17	postive
HNRNPC	REPIN1-AS1	0.404576	6.11432e-15	postive
RBMX	REPIN1-AS1	0.42361	2.28015e-16	postive
YTHDC1	AL133406.2	0.401982	9.41995e-15	postive
YTHDC2	AL133406.2	0.459834	2.38584e-19	postive
METTL14	AL354733.3	0.410303	2.32322e-15	postive
YTHDC1	AL354733.3	0.50441	1.54237e-23	postive
RBM15	GAS5-AS1	0.426151	1.44661e-16	postive
FTO	CADM3-AS1	0.422407	2.82477e-16	postive
METTL16	AC012313.1	0.435996	2.39183e-17	postive
VIRMA	AC012313.1	0.435851	2.45747e-17	postive
RBM15	AC012313.1	0.483342	1.75662e-21	postive
RBM15B	AC012313.1	0.536831	5.37894e-27	postive
YTHDC1	AC012313.1	0.419701	4.55791e-16	postive
YTHDF1	AC012313.1	0.417695	6.48117e-16	postive
YTHDF2	AC012313.1	0.436816	2.05355e-17	postive
HNRNPA2B1	AC012313.1	0.409164	2.82058e-15	postive
RBMX	AC012313.1	0.451008	1.37077e-18	postive
ALKBH5	AC012313.1	0.463909	1.04618e-19	postive
RBM15	UCKL1-AS1	0.442579	6.94703e-18	postive
YTHDF1	UCKL1-AS1	0.575976	1.05817e-31	postive
ZC3H13	AUXG01000058.1	0.454514	6.8863e-19	postive
METTL16	BTG3-AS1	0.435342	2.7005e-17	postive
YTHDF1	MGAT3-AS1	0.402107	9.22766e-15	postive
ZC3H13	AC010320.3	0.420323	4.0852e-16	postive
METTL16	AL359091.3	0.408705	3.04888e-15	postive
YTHDC1	AL359091.3	0.433397	3.86917e-17	postive
METTL16	KIF9-AS1	0.4417	8.20652e-18	postive
RBM15B	KIF9-AS1	0.473315	1.49514e-20	postive
RBM15	AC002563.1	0.476905	7.00177e-21	postive
YTHDC1	AC002563.1	0.42563	1.58875e-16	postive
YTHDC1	Z82243.1	0.462391	1.42425e-19	postive
ZC3H13	PAN3-AS1	0.496452	9.58848e-23	postive
ZC3H13	AL117379.1	0.413846	1.26491e-15	postive
YTHDF1	AL117379.1	0.418085	6.05327e-16	postive
YTHDC1	AC024560.4	0.411594	1.8631e-15	postive
YTHDF1	AC024560.4	0.448995	2.02784e-18	postive
ZC3H13	AL031686.1	0.437389	1.84536e-17	postive
YTHDC1	AL359762.3	0.449532	1.82724e-18	postive
YTHDC2	AL359762.3	0.493261	1.96868e-22	postive
YTHDC1	AC010809.1	0.41421	1.18777e-15	postive
VIRMA	AC004918.3	0.413555	1.3299e-15	postive
YTHDC1	AC004918.3	0.44308	6.31534e-18	postive
YTHDC2	AC004918.3	0.423822	2.19576e-16	postive
YTHDF3	AC004918.3	0.457893	3.52022e-19	postive
FMR1	LASTR	0.406758	4.23846e-15	postive
METTL16	PPM1F-AS1	0.43725	1.894e-17	postive
METTL14	AC087501.4	0.452633	9.97253e-19	postive
METTL16	AC087501.4	0.54403	8.14971e-28	postive
YTHDC1	AC087501.4	0.451484	1.24887e-18	postive
FTO	AC087501.4	0.438822	1.41143e-17	postive
ALKBH5	AC087501.4	0.480861	3.004e-21	postive
YTHDC1	USP3-AS1	0.457117	4.1091e-19	postive
YTHDC1	AC009087.1	0.487718	6.74864e-22	postive
METTL14	NORAD	0.404697	5.99159e-15	postive
METTL16	NORAD	0.425739	1.55786e-16	postive
VIRMA	NORAD	0.55623	2.99397e-29	postive
ZC3H13	NORAD	0.502254	2.542e-23	postive
RBM15	NORAD	0.469487	3.32396e-20	postive
RBM15B	NORAD	0.525824	8.8387e-26	postive
YTHDC1	NORAD	0.491479	2.93235e-22	postive
YTHDF1	NORAD	0.704383	1.06592e-52	postive
YTHDF2	NORAD	0.410715	2.16543e-15	postive
YTHDF3	NORAD	0.474553	1.15211e-20	postive
FMR1	NORAD	0.451535	1.23664e-18	postive
FTO	NORAD	0.436205	2.30082e-17	postive
ALKBH5	NORAD	0.411222	1.98567e-15	postive
YTHDC1	AC005387.2	0.421892	3.09529e-16	postive
METTL16	AC020915.2	0.434105	3.3953e-17	postive
VIRMA	AC020915.2	0.410927	2.08834e-15	postive
ZC3H13	AC020915.2	0.417691	6.48473e-16	postive
YTHDC1	AC020915.2	0.504994	1.34612e-23	postive
ZC3H13	AL162713.2	0.457477	3.82505e-19	postive
ZC3H13	AC135050.6	0.427806	1.07332e-16	postive
METTL3	SNHG20	0.481624	2.5484e-21	postive
YTHDC1	SNHG20	0.431137	5.85759e-17	postive
YTHDF1	SNHG20	0.41405	1.22099e-15	postive
ZC3H13	AC069222.1	0.447569	2.67231e-18	postive
METTL14	OIP5-AS1	0.536258	6.2383e-27	postive
METTL16	OIP5-AS1	0.527201	6.26214e-26	postive
RBM15	OIP5-AS1	0.424598	1.91135e-16	postive
RBM15B	OIP5-AS1	0.415764	9.07379e-16	postive
YTHDC1	OIP5-AS1	0.481641	2.53857e-21	postive
YTHDC2	OIP5-AS1	0.448251	2.34219e-18	postive
FTO	OIP5-AS1	0.576571	8.87427e-32	postive
ALKBH5	OIP5-AS1	0.450576	1.49134e-18	postive
METTL3	AC108010.1	0.412468	1.60369e-15	postive
METTL14	AC108010.1	0.515402	1.14079e-24	postive
METTL16	AC108010.1	0.521609	2.51347e-25	postive
VIRMA	AC108010.1	0.435263	2.74059e-17	postive
RBM15	AC108010.1	0.579504	3.70615e-32	postive
YTHDC1	AC108010.1	0.600279	5.88326e-35	postive
YTHDC2	AC108010.1	0.505297	1.25421e-23	postive
FTO	AC108010.1	0.502935	2.17193e-23	postive
ALKBH5	AC108010.1	0.453582	8.27504e-19	postive
ZC3H13	AC026412.3	0.420238	4.14686e-16	postive
RBM15	AC026412.3	0.420616	3.87882e-16	postive
RBM15B	AC026412.3	0.408922	2.93886e-15	postive
YTHDC1	AC026412.3	0.405587	5.1611e-15	postive
YTHDC1	AC025442.2	0.434987	2.88429e-17	postive
YTHDC2	AC025442.2	0.418435	5.69334e-16	postive
YTHDC1	AC139887.4	0.402606	8.49281e-15	postive
METTL3	XPC-AS1	0.400476	1.20859e-14	postive
METTL14	XPC-AS1	0.47485	1.0821e-20	postive
METTL16	XPC-AS1	0.45458	6.79702e-19	postive
YTHDC1	XPC-AS1	0.50565	1.15523e-23	postive
YTHDC2	XPC-AS1	0.507276	7.89347e-24	postive
FTO	XPC-AS1	0.413304	1.38879e-15	postive
RBM15	AL603756.1	0.430955	6.0554e-17	postive
RBM15B	AL109627.1	0.420209	4.16763e-16	postive
METTL3	AC012073.1	0.459445	2.58006e-19	postive
VIRMA	AC012073.1	0.44106	9.26254e-18	postive
ZC3H13	AC012073.1	0.406876	4.155e-15	postive
RBM15	AC012073.1	0.583125	1.24573e-32	postive
RBM15B	AC012073.1	0.504292	1.58534e-23	postive
YTHDC1	AC012073.1	0.481604	2.55938e-21	postive
YTHDF1	AC012073.1	0.537882	4.09537e-27	postive
YTHDF2	AC012073.1	0.489305	4.75298e-22	postive
HNRNPC	AC012073.1	0.408433	3.19325e-15	postive
LRPPRC	AC012073.1	0.497903	6.89617e-23	postive
HNRNPA2B1	AC012073.1	0.565509	2.2114e-30	postive
RBMX	AC012073.1	0.465076	8.24511e-20	postive
ZC3H13	AC118344.1	0.446233	3.4567e-18	postive
YTHDC1	AC118344.1	0.4143	1.16953e-15	postive
RBM15	AL450263.1	0.443333	6.01932e-18	postive
YTHDC1	AL450263.1	0.448111	2.40675e-18	postive
YTHDF1	AL109984.1	0.456249	4.88406e-19	postive
FTO	LINC01354	0.494966	1.34178e-22	postive
METTL3	AC005726.2	0.418118	6.01809e-16	postive
RBM15	AC005726.2	0.402168	9.13371e-15	postive
YTHDC1	AC005726.2	0.413042	1.45287e-15	postive
ZC3H13	ASH1L-AS1	0.421537	3.29574e-16	postive
RBM15	ASH1L-AS1	0.404006	6.72573e-15	postive
YTHDC1	ASH1L-AS1	0.439227	1.30819e-17	postive
YTHDF1	ASH1L-AS1	0.409023	2.88874e-15	postive
YTHDC1	AC114730.3	0.488505	5.67348e-22	postive
YTHDC1	AC104109.4	0.440441	1.04105e-17	postive
YTHDC2	AC104109.4	0.421682	3.21248e-16	postive
METTL14	AP000766.1	0.432847	4.28108e-17	postive
METTL16	AP000766.1	0.457793	3.59118e-19	postive
ZC3H13	AP000766.1	0.43826	1.56829e-17	postive
YTHDC1	AP000766.1	0.489319	4.73848e-22	postive
FTO	AP000766.1	0.429047	8.57225e-17	postive
METTL3	ZBTB40-IT1	0.412597	1.56846e-15	postive
ZC3H13	ZBTB40-IT1	0.4029	8.08714e-15	postive
YTHDC1	ZBTB40-IT1	0.470346	2.78122e-20	postive
RBM15B	BAIAP2-DT	0.407225	3.91682e-15	postive
YTHDF1	BAIAP2-DT	0.4276	1.11413e-16	postive
YTHDF1	AL096828.3	0.406631	4.32976e-15	postive
ZC3H13	AC010809.2	0.410426	2.275e-15	postive
YTHDC1	AC010809.2	0.410008	2.443e-15	postive
RBM15	AL031668.1	0.414651	1.10045e-15	postive
METTL3	AL365330.1	0.42047	3.98014e-16	postive
ZC3H13	AL365330.1	0.457066	4.15102e-19	postive
YTHDC1	AL365330.1	0.545884	4.97519e-28	postive
YTHDC2	SCAMP1-AS1	0.413873	1.25904e-15	postive
METTL14	AC105036.3	0.402686	8.38092e-15	postive
RBM15	AC105036.3	0.400489	1.20604e-14	postive
YTHDC1	AC105036.3	0.417479	6.72982e-16	postive
FTO	AC105036.3	0.411014	2.05747e-15	postive
METTL16	AC087392.4	0.501953	2.72498e-23	postive
YTHDC1	AC087392.4	0.471934	1.99697e-20	postive
FTO	AC087392.4	0.40315	7.75814e-15	postive
ZC3H13	AP000813.1	0.458783	2.94632e-19	postive
VIRMA	AC025370.2	0.441975	7.78915e-18	postive
ZC3H13	AC025370.2	0.405069	5.62968e-15	postive
YTHDC1	AC025370.2	0.492827	2.16981e-22	postive
FMR1	AC025370.2	0.447682	2.61462e-18	postive
YTHDC1	OCIAD1-AS1	0.481885	2.40833e-21	postive
YTHDC1	AC073611.1	0.535862	6.90948e-27	postive
FTO	AC011462.5	0.451771	1.18074e-18	postive
FTO	LRRC8C-DT	0.425729	1.56072e-16	postive
YTHDC1	AC092653.1	0.41279	1.51734e-15	postive
ALKBH5	AC016876.1	0.474738	1.10797e-20	postive
ZC3H13	AC020915.1	0.423551	2.30447e-16	postive
YTHDC1	AL358472.2	0.430057	7.13344e-17	postive
YTHDC1	AC002553.2	0.459774	2.41495e-19	postive
YTHDC2	AC002553.2	0.424496	1.94649e-16	postive
ZC3H13	AC068205.2	0.433226	3.99278e-17	postive
RBM15	AL035411.3	0.472337	1.8354e-20	postive
RBM15B	AL035411.3	0.410524	2.23727e-15	postive
ZC3H13	VASH1-AS1	0.455243	5.96174e-19	postive
YTHDC1	VASH1-AS1	0.447292	2.81871e-18	postive
RBM15	NXT1-AS1	0.405309	5.40776e-15	postive
YTHDF1	NXT1-AS1	0.426387	1.38647e-16	postive
YTHDC1	LINC00894	0.447295	2.81707e-18	postive
FMR1	LINC00894	0.537332	4.72333e-27	postive
METTL16	AC145285.6	0.43074	6.29828e-17	postive
RBM15	AC145285.6	0.505834	1.10658e-23	postive
YTHDF2	AC145285.6	0.406314	4.56757e-15	postive
HNRNPA2B1	AC145285.6	0.430283	6.84537e-17	postive
ALKBH5	AC145285.6	0.401245	1.0643e-14	postive
METTL16	AC022395.1	0.402427	8.75007e-15	postive
RBM15	AC022395.1	0.427079	1.22388e-16	postive
METTL16	AC068790.4	0.469151	3.56403e-20	postive
YTHDC1	AC068790.4	0.439133	1.33133e-17	postive
FTO	AC068790.4	0.403475	7.34922e-15	postive
YTHDC1	PPP1R26-AS1	0.430958	6.05204e-17	postive
YTHDF1	PPP1R26-AS1	0.439441	1.25664e-17	postive
FMR1	PPP1R26-AS1	0.444216	5.08613e-18	postive
YTHDC1	MCCC1-AS1	0.451258	1.30547e-18	postive
METTL14	AL132989.1	0.444371	4.93807e-18	postive
METTL16	AL132989.1	0.428547	9.3864e-17	postive
YTHDC1	AL132989.1	0.523351	1.63481e-25	postive
YTHDC2	AL132989.1	0.446073	3.56429e-18	postive
FTO	AC008808.1	0.431015	5.9891e-17	postive
METTL3	LINC00909	0.40432	6.38195e-15	postive
YTHDF3	LINC00909	0.407966	3.45599e-15	postive
RBMX	LINC00909	0.443262	6.10027e-18	postive
YTHDC1	AL731571.1	0.424312	2.01165e-16	postive
IGFBP2	AF279873.3	0.445499	3.97898e-18	postive
ZC3H13	TPT1-AS1	0.58055	2.70871e-32	postive
YTHDC1	AL139095.4	0.461956	1.55523e-19	postive
YTHDF1	TRAM2-AS1	0.400573	1.18944e-14	postive
YTHDF3	TRAM2-AS1	0.435453	2.64561e-17	postive
FTO	TRAM2-AS1	0.41189	1.77082e-15	postive
METTL14	AC009120.2	0.421429	3.35986e-16	postive
METTL16	AC009120.2	0.401984	9.41745e-15	postive
YTHDC1	AC009120.2	0.480592	3.18278e-21	postive
YTHDC2	AC009120.2	0.457826	3.56724e-19	postive
YTHDF1	AL136162.1	0.416872	7.48225e-16	postive
METTL16	AC005261.1	0.447144	2.90045e-18	postive
ZC3H13	AC005261.1	0.608983	3.42708e-36	postive
YTHDC1	AC005261.1	0.555331	3.83708e-29	postive
FMR1	AC005261.1	0.44445	4.86427e-18	postive
HNRNPA2B1	AC005261.1	0.44426	5.04422e-18	postive
ALKBH5	AC005261.1	0.417599	6.59029e-16	postive
METTL3	AL031282.2	0.406959	4.09667e-15	postive
METTL16	AL031282.2	0.407205	3.93019e-15	postive
VIRMA	AL031282.2	0.400335	1.23718e-14	postive
ZC3H13	AL031282.2	0.418497	5.6321e-16	postive
RBM15	AL031282.2	0.425042	1.76524e-16	postive
RBM15B	AL031282.2	0.437768	1.71923e-17	postive
YTHDC1	AL031282.2	0.471504	2.18439e-20	postive
YTHDF1	SNHG11	0.5485	2.46697e-28	postive
METTL16	AC073896.4	0.451815	1.17056e-18	postive
RBM15	AC073896.4	0.437942	1.66418e-17	postive
YTHDC1	AC073896.4	0.420759	3.78226e-16	postive
HNRNPA2B1	AC073896.4	0.42094	3.6629e-16	postive
ALKBH5	AC073896.4	0.404259	6.44741e-15	postive
YTHDC1	AC006017.1	0.403047	7.89185e-15	postive
YTHDF1	AC012360.3	0.461302	1.77512e-19	postive
YTHDF1	AL034550.3	0.439612	1.21677e-17	postive
METTL3	AC018695.4	0.439034	1.35633e-17	postive
METTL14	AC018695.4	0.405869	4.92232e-15	postive
METTL16	AC018695.4	0.45841	3.17429e-19	postive
VIRMA	AC018695.4	0.418842	5.30065e-16	postive
ZC3H13	AC018695.4	0.410468	2.25884e-15	postive
RBM15	AC018695.4	0.558827	1.45589e-29	postive
YTHDC1	AC018695.4	0.634404	5.01839e-40	postive
YTHDF1	AC018695.4	0.444755	4.58827e-18	postive
FMR1	AC018695.4	0.460279	2.18184e-19	postive
LRPPRC	AC018695.4	0.414173	1.19535e-15	postive
HNRNPA2B1	AC018695.4	0.462783	1.31546e-19	postive
METTL3	AC245060.7	0.428364	9.70293e-17	postive
METTL16	AC245060.7	0.407278	3.88216e-15	postive
VIRMA	AC245060.7	0.413399	1.36616e-15	postive
RBM15	AC245060.7	0.404525	6.16685e-15	postive
RBM15B	AC245060.7	0.433919	3.51394e-17	postive
YTHDC1	AC245060.7	0.458693	2.99993e-19	postive
YTHDF1	AC245060.7	0.453964	7.67569e-19	postive
RBM15	AC092574.2	0.402835	8.17539e-15	postive
METTL16	AC008537.2	0.443058	6.34209e-18	postive
FTO	AC008537.2	0.49575	1.12393e-22	postive
ZC3H13	LINC00562	0.546029	4.78583e-28	postive
METTL3	EBLN3P	0.418118	6.01856e-16	postive
METTL14	EBLN3P	0.425137	1.73555e-16	postive
WTAP	EBLN3P	0.446912	3.03316e-18	postive
VIRMA	EBLN3P	0.577206	7.35164e-32	postive
RBM15	EBLN3P	0.428757	9.0348e-17	postive
RBM15B	EBLN3P	0.413246	1.40268e-15	postive
YTHDC1	EBLN3P	0.50253	2.38519e-23	postive
YTHDF1	EBLN3P	0.411966	1.748e-15	postive
YTHDF3	EBLN3P	0.527474	5.84751e-26	postive
FMR1	EBLN3P	0.488635	5.51223e-22	postive
RBMX	EBLN3P	0.442288	7.34078e-18	postive
YTHDC1	DPP9-AS1	0.425674	1.57615e-16	postive
YTHDC2	DPP9-AS1	0.414888	1.05631e-15	postive
FMR1	MYO16-AS1	0.446576	3.23586e-18	postive
METTL14	CHROMR	0.411286	1.96406e-15	postive
METTL16	CHROMR	0.424837	1.83127e-16	postive
FTO	CHROMR	0.536465	5.91286e-27	postive
YTHDC1	AC010973.2	0.413922	1.24841e-15	postive
HNRNPA2B1	AL133477.1	0.5234	1.61503e-25	postive
ZC3H13	AC012213.3	0.451069	1.35453e-18	postive
METTL16	AL031717.1	0.403024	7.92179e-15	postive
YTHDC1	AL031717.1	0.413928	1.24704e-15	postive
METTL16	AC010642.2	0.45131	1.2923e-18	postive
YTHDC1	AC010642.2	0.46362	1.10968e-19	postive
ALKBH5	AC010642.2	0.411317	1.9535e-15	postive
YTHDF1	AC009779.2	0.405355	5.36596e-15	postive
YTHDF1	LINC02575	0.406604	4.34999e-15	postive
METTL3	AC074117.1	0.405998	4.81681e-15	postive
VIRMA	AC074117.1	0.438852	1.40356e-17	postive
ZC3H13	AC074117.1	0.476614	7.44827e-21	postive
RBM15B	AC074117.1	0.406124	4.71567e-15	postive
YTHDC1	AC074117.1	0.409841	2.51352e-15	postive
YTHDF1	AC074117.1	0.586213	4.86335e-33	postive
LRPPRC	AC074117.1	0.412527	1.58739e-15	postive
HNRNPA2B1	AC074117.1	0.413955	1.24121e-15	postive
METTL14	AC024075.3	0.411757	1.81176e-15	postive
METTL16	AC024075.3	0.435418	2.66308e-17	postive
ZC3H13	AC024075.3	0.409987	2.45184e-15	postive
FTO	AC024075.3	0.515547	1.10151e-24	postive
METTL3	AL135999.1	0.46529	7.89295e-20	postive
YTHDC1	AL135999.1	0.52209	2.23256e-25	postive
FTO	CASC15	0.409618	2.61072e-15	postive
METTL3	LIMD1-AS1	0.444574	4.75008e-18	postive
METTL14	LIMD1-AS1	0.473467	1.44804e-20	postive
METTL16	LIMD1-AS1	0.438982	1.36965e-17	postive
RBM15	LIMD1-AS1	0.452535	1.0166e-18	postive
YTHDC1	LIMD1-AS1	0.581379	2.1109e-32	postive
YTHDC2	LIMD1-AS1	0.562227	5.60989e-30	postive
HNRNPA2B1	AC107214.1	0.430106	7.0703e-17	postive
ZC3H13	AC026333.4	0.414934	1.04797e-15	postive
LRPPRC	AC090181.2	0.404684	6.00528e-15	postive
RBM15	AC073957.3	0.42561	1.59434e-16	postive
ZC3H13	LINC02604	0.414407	1.14801e-15	postive
YTHDC1	LINC02604	0.405152	5.55174e-15	postive
METTL3	AC027601.1	0.444662	4.6711e-18	postive
ZC3H13	AC027601.1	0.42819	1.00139e-16	postive
RBM15	AC027601.1	0.410561	2.22325e-15	postive
YTHDC1	AC027601.1	0.503586	1.8676e-23	postive
FTO	AC009961.3	0.406728	4.25944e-15	postive
YTHDF1	AL121906.2	0.44211	7.59356e-18	postive
METTL3	AC083843.2	0.409657	2.59355e-15	postive
VIRMA	AC083843.2	0.458534	3.09692e-19	postive
YTHDC1	AC083843.2	0.412952	1.47553e-15	postive
YTHDF3	AC083843.2	0.405251	5.46093e-15	postive
LRPPRC	AC083843.2	0.412627	1.56055e-15	postive
YTHDF1	AL442067.3	0.407457	3.76662e-15	postive
YTHDC1	AC109347.1	0.447485	2.71582e-18	postive
ZC3H13	AL161630.1	0.436855	2.03868e-17	postive
FTO	AC008808.2	0.471017	2.41839e-20	postive
METTL14	AL049869.2	0.426261	1.41829e-16	postive
RBM15	AL049869.2	0.423028	2.52957e-16	postive
YTHDC1	AL049869.2	0.49661	9.25041e-23	postive
YTHDC2	AL049869.2	0.436208	2.29965e-17	postive
YTHDC1	AC010761.3	0.419429	4.78177e-16	postive
YTHDC1	PSMD6-AS2	0.410108	2.40169e-15	postive
YTHDC2	PSMD6-AS2	0.438961	1.37503e-17	postive
ZC3H13	DNAJC3-DT	0.63619	2.61606e-40	postive
YTHDC1	AL121987.2	0.408399	3.21165e-15	postive
ZC3H13	GMDS-DT	0.440895	9.55554e-18	postive
YTHDC1	SEMA3F-AS1	0.455648	5.50226e-19	postive
YTHDC2	SEMA3F-AS1	0.427913	1.05277e-16	postive
YTHDF1	STK4-AS1	0.471048	2.40288e-20	postive
ZC3H13	LINC01409	0.510022	4.12901e-24	postive
YTHDC1	LINC01409	0.443035	6.36973e-18	postive
YTHDC1	AC020907.4	0.426261	1.41832e-16	postive
ZC3H13	ASAP1-IT2	0.559739	1.12841e-29	postive
HNRNPC	AC010996.1	0.406173	4.67717e-15	postive
HNRNPA2B1	AC010996.1	0.480461	3.2735e-21	postive
ZC3H13	AC010201.2	0.409895	2.49068e-15	postive
RBM15	AC114341.1	0.402586	8.52145e-15	postive
METTL16	SOS1-IT1	0.454117	7.4467e-19	postive
YTHDC1	SOS1-IT1	0.420546	3.92735e-16	postive
METTL3	MIR4453HG	0.420359	4.05886e-16	postive
METTL14	MIR4453HG	0.466753	5.84666e-20	postive
WTAP	MIR4453HG	0.402999	7.95571e-15	postive
YTHDC1	MIR4453HG	0.52664	7.20625e-26	postive
RBMX	MIR4453HG	0.405679	5.08205e-15	postive
YTHDF1	AL118506.1	0.614428	5.53208e-37	postive
YTHDF1	AC092614.1	0.420938	3.66443e-16	postive
YTHDC1	AC005606.2	0.496709	9.04629e-23	postive
METTL16	AL080276.2	0.405201	5.50631e-15	postive
ZC3H13	AL080276.2	0.411997	1.73865e-15	postive
RBM15	AL080276.2	0.491758	2.75536e-22	postive
YTHDC1	AL080276.2	0.453647	8.17015e-19	postive
ZC3H13	AL512506.1	0.454314	7.16376e-19	postive
FMR1	AC068491.1	0.40973	2.56164e-15	postive
METTL16	AC138207.4	0.417357	6.87474e-16	postive
YTHDC1	AC138207.4	0.408196	3.32382e-15	postive
ZC3H13	SND1-IT1	0.41634	8.20925e-16	postive
VIRMA	UBR5-AS1	0.424265	2.02852e-16	postive
METTL14	AC084018.1	0.433681	3.67123e-17	postive
METTL16	AC084018.1	0.407013	4.05951e-15	postive
YTHDC1	AC084018.1	0.51863	5.21478e-25	postive
RBM15	AL590133.1	0.43541	2.66707e-17	postive
YTHDF1	AL590133.1	0.421347	3.4088e-16	postive
ZC3H13	AC010327.5	0.419428	4.7823e-16	postive
ZC3H13	ANKRD10-IT1	0.535979	6.7041e-27	postive
YTHDC1	ANKRD10-IT1	0.501537	2.99944e-23	postive
FMR1	ANKRD10-IT1	0.467277	5.24922e-20	postive
ZC3H13	AC027601.5	0.402939	8.03579e-15	postive
RBM15	AL445231.1	0.425237	1.70461e-16	postive
HNRNPA2B1	AL445231.1	0.402853	8.15083e-15	postive
IGFBP1	FOXCUT	0.40289	8.10145e-15	postive
RBM15B	BX890604.1	0.407851	3.52397e-15	postive
RBM15	AC132872.3	0.406711	4.27224e-15	postive
YTHDC1	AC132872.3	0.536065	6.55645e-27	postive
RBM15	AC090948.2	0.404492	6.20047e-15	postive
YTHDC2	AC090948.2	0.483649	1.64355e-21	postive
METTL14	AC127502.2	0.403096	7.82769e-15	postive
YTHDC1	AC127502.2	0.471945	1.99214e-20	postive
YTHDC2	AC127502.2	0.412593	1.56951e-15	postive
ZC3H13	AC084083.1	0.467119	5.42231e-20	postive
ZC3H13	AC010336.7	0.411435	1.91465e-15	postive
ZC3H13	AC116903.2	0.420754	3.78572e-16	postive
YTHDC1	AC004461.2	0.421522	3.3048e-16	postive
FTO	BARX1-DT	0.502975	2.15167e-23	postive
ZC3H13	AC090589.3	0.413217	1.4097e-15	postive
YTHDC1	AC090589.3	0.472405	1.80942e-20	postive
ZC3H13	AL353796.1	0.488161	6.12034e-22	postive
HNRNPA2B1	AL353796.1	0.413074	1.44485e-15	postive
YTHDC1	RUSC1-AS1	0.479517	4.00969e-21	postive
FMR1	RUSC1-AS1	0.405527	5.21316e-15	postive
ZC3H13	AC108727.1	0.427624	1.10935e-16	postive
YTHDC1	AC108727.1	0.402689	8.37651e-15	postive
METTL14	AL157893.2	0.411138	2.01433e-15	postive
METTL16	AL157893.2	0.406098	4.73614e-15	postive
FTO	AL157893.2	0.435802	2.47984e-17	postive
ZC3H13	MAILR	0.460151	2.23892e-19	postive
ZC3H13	AC018647.2	0.404864	5.82612e-15	postive
RBM15B	AC018647.2	0.403551	7.25662e-15	postive
YTHDC1	AL133367.1	0.43787	1.68677e-17	postive
ZC3H13	LINC00571	0.440863	9.61231e-18	postive
FTO	STIM1-AS1	0.411464	1.90497e-15	postive
YTHDF1	AC132807.2	0.423703	2.24296e-16	postive
YTHDC2	AC116366.1	0.457454	3.84233e-19	postive
ZC3H13	AL390728.6	0.466531	6.1197e-20	postive
YTHDC1	AC069257.1	0.419109	5.05826e-16	postive
YTHDC1	AC092802.2	0.421686	3.21043e-16	postive
ZC3H13	LINC01018	0.431376	5.60684e-17	postive
FTO	LINC02884	0.469259	3.48495e-20	postive
ZC3H13	AL354833.1	0.429488	7.91226e-17	postive
METTL14	AC005034.5	0.479236	4.25811e-21	postive
METTL16	AC005034.5	0.473696	1.38008e-20	postive
YTHDC1	AC005034.5	0.415867	8.91247e-16	postive
FTO	AC005034.5	0.563388	4.04025e-30	postive
ALKBH5	AC005034.5	0.419234	4.94812e-16	postive
YTHDC1	AC011676.1	0.41708	7.2152e-16	postive
FMR1	AC011676.1	0.423576	2.29424e-16	postive
ZC3H13	AC055717.2	0.404669	6.01948e-15	postive
YTHDC1	AL354726.1	0.400065	1.29341e-14	postive
HNRNPA2B1	AC125437.1	0.409325	2.74454e-15	postive
RBM15	AC084018.2	0.482359	2.17408e-21	postive
FTO	AC234775.2	0.471061	2.39607e-20	postive
YTHDF1	AC114488.1	0.466677	5.93881e-20	postive
YTHDC1	AL117209.1	0.49982	4.45056e-23	postive
LRPPRC	AL117209.1	0.400892	1.12844e-14	postive
YTHDC1	AC100778.2	0.405024	5.67251e-15	postive
METTL3	AC107068.1	0.55771	1.98664e-29	postive
METTL14	AC107068.1	0.468745	3.87642e-20	postive
METTL16	AC107068.1	0.478195	5.31931e-21	postive
VIRMA	AC107068.1	0.493347	1.93101e-22	postive
ZC3H13	AC107068.1	0.528075	5.02722e-26	postive
RBM15	AC107068.1	0.482171	2.26395e-21	postive
RBM15B	AC107068.1	0.454288	7.19996e-19	postive
YTHDC1	AC107068.1	0.611907	1.29269e-36	postive
YTHDF1	AC107068.1	0.427028	1.23537e-16	postive
YTHDF2	AC107068.1	0.449333	1.89924e-18	postive
YTHDF3	AC107068.1	0.439858	1.16172e-17	postive
FMR1	AC107068.1	0.448738	2.13155e-18	postive
LRPPRC	AC107068.1	0.477349	6.37067e-21	postive
HNRNPA2B1	AC107068.1	0.472507	1.77125e-20	postive
RBMX	AC107068.1	0.459191	2.71501e-19	postive
ALKBH5	AC107068.1	0.401621	1.00022e-14	postive
RBM15	AL049840.3	0.416737	7.65977e-16	postive
YTHDC1	AL049840.3	0.444898	4.4645e-18	postive
YTHDC2	AL049840.3	0.41418	1.19389e-15	postive
YTHDF1	LINC01719	0.463453	1.14792e-19	postive
METTL16	AC091978.1	0.50058	3.73882e-23	postive
RBM15	AC091978.1	0.400882	1.1303e-14	postive
YTHDC1	AC091978.1	0.438231	1.57669e-17	postive
FTO	AC091978.1	0.406315	4.56675e-15	postive
METTL14	AC108449.2	0.523759	1.47748e-25	postive
METTL16	AC108449.2	0.484344	1.41272e-21	postive
WTAP	AC108449.2	0.406169	4.68007e-15	postive
VIRMA	AC108449.2	0.501478	3.04057e-23	postive
RBM15	AC108449.2	0.514057	1.577e-24	postive
RBM15B	AC108449.2	0.404496	6.19644e-15	postive
YTHDC1	AC108449.2	0.503332	1.98101e-23	postive
YTHDC2	AC108449.2	0.53068	2.60305e-26	postive
YTHDF3	AC108449.2	0.60938	3.00419e-36	postive
FTO	AC108449.2	0.504057	1.6742e-23	postive
YTHDF1	AC108488.3	0.444356	4.95171e-18	postive
METTL14	AP001107.4	0.428162	1.00633e-16	postive
METTL16	AP001107.4	0.435968	2.40465e-17	postive
YTHDC1	AP001107.4	0.570377	5.45174e-31	postive
METTL14	STARD4-AS1	0.451787	1.1771e-18	postive
YTHDC2	STARD4-AS1	0.425484	1.63085e-16	postive
FTO	STARD4-AS1	0.521922	2.32654e-25	postive
METTL16	ZNF451-AS1	0.432173	4.84543e-17	postive
ZC3H13	ZNF451-AS1	0.508303	6.19916e-24	postive
YTHDC1	ZNF451-AS1	0.4973	7.90924e-23	postive
FTO	ZNF451-AS1	0.416436	8.07292e-16	postive
FTO	AC025180.1	0.485842	1.01866e-21	postive
YTHDC1	C1orf220	0.447091	2.93038e-18	postive
YTHDC1	ZNRD2-AS1	0.424505	1.9436e-16	postive
YTHDF1	ZNRD2-AS1	0.457075	4.14384e-19	postive
ZC3H13	AC007848.2	0.426979	1.24626e-16	postive
RBM15	AC009630.2	0.448411	2.27098e-18	postive
HNRNPA2B1	AC009630.2	0.455292	5.90409e-19	postive
ZC3H13	AC069224.1	0.413102	1.43798e-15	postive
METTL16	AC022098.1	0.405223	5.48658e-15	postive
RBM15	AC022098.1	0.445652	3.86459e-18	postive
FTO	LINC01537	0.414221	1.18554e-15	postive
ZC3H13	AL136531.1	0.445639	3.87405e-18	postive
YTHDC1	SH3BP5-AS1	0.407512	3.73202e-15	postive
YTHDC2	SH3BP5-AS1	0.457439	3.85416e-19	postive
RBM15B	PRKAR2A-AS1	0.425225	1.70838e-16	postive
YTHDF1	PRKAR2A-AS1	0.449701	1.76803e-18	postive
RBM15	ACAP2-IT1	0.482243	2.22896e-21	postive
YTHDC1	ACAP2-IT1	0.541543	1.57219e-27	postive
YTHDC2	ACAP2-IT1	0.432126	4.88726e-17	postive
FMR1	ACAP2-IT1	0.408917	2.94109e-15	postive
YTHDC1	AL109811.1	0.422836	2.61731e-16	postive
METTL3	LINC00630	0.447047	2.95525e-18	postive
METTL14	LINC00630	0.50479	1.41154e-23	postive
METTL16	LINC00630	0.534853	8.96317e-27	postive
WTAP	LINC00630	0.4539	7.77318e-19	postive
VIRMA	LINC00630	0.500375	3.91856e-23	postive
RBM15	LINC00630	0.596953	1.70404e-34	postive
RBM15B	LINC00630	0.433734	3.63615e-17	postive
YTHDC1	LINC00630	0.615004	4.55179e-37	postive
YTHDF1	LINC00630	0.561886	6.17549e-30	postive
YTHDF2	LINC00630	0.461701	1.63754e-19	postive
YTHDF3	LINC00630	0.487135	7.67139e-22	postive
FMR1	LINC00630	0.606442	7.92905e-36	postive
LRPPRC	LINC00630	0.410717	2.16485e-15	postive
HNRNPA2B1	LINC00630	0.453558	8.31396e-19	postive
RBMX	LINC00630	0.484342	1.41356e-21	postive
FTO	LINC00630	0.418039	6.10219e-16	postive
ALKBH5	LINC00630	0.435204	2.77063e-17	postive
METTL3	WARS2-AS1	0.420722	3.80733e-16	postive
VIRMA	WARS2-AS1	0.471859	2.02829e-20	postive
RBM15	WARS2-AS1	0.472938	1.61809e-20	postive
RBM15B	WARS2-AS1	0.434489	3.16267e-17	postive
YTHDC1	WARS2-AS1	0.489947	4.1226e-22	postive
YTHDF1	WARS2-AS1	0.471973	1.98081e-20	postive
YTHDF2	WARS2-AS1	0.407254	3.89819e-15	postive
LRPPRC	WARS2-AS1	0.429925	7.30696e-17	postive
ZC3H13	DLEU2L	0.413195	1.41503e-15	postive
YTHDC1	DLEU2L	0.442802	6.65819e-18	postive
METTL3	AC245060.2	0.464159	9.9418e-20	postive
METTL16	AC245060.2	0.442794	6.66903e-18	postive
ZC3H13	AC245060.2	0.529808	3.24691e-26	postive
RBM15	AC245060.2	0.470035	2.96691e-20	postive
RBM15B	AC245060.2	0.431287	5.6994e-17	postive
YTHDC1	AC245060.2	0.52608	8.29065e-26	postive
YTHDF1	AC245060.2	0.400015	1.30422e-14	postive
ALKBH5	AC245060.2	0.425835	1.53126e-16	postive
METTL14	MKNK1-AS1	0.415782	9.04499e-16	postive
RBM15	MKNK1-AS1	0.409159	2.82271e-15	postive
YTHDC1	MKNK1-AS1	0.460643	2.02772e-19	postive
YTHDC2	MKNK1-AS1	0.445051	4.33589e-18	postive
YTHDC1	AP001793.1	0.400134	1.27883e-14	postive
METTL14	AC093227.3	0.413759	1.2841e-15	postive
METTL16	AC093227.3	0.441242	8.94882e-18	postive
YTHDC1	AC093227.3	0.432394	4.65238e-17	postive
YTHDF1	AC073529.1	0.439786	1.17758e-17	postive
RBMX	AC073529.1	0.416351	8.19319e-16	postive
RBM15	AP4B1-AS1	0.42371	2.24008e-16	postive
YTHDC1	AP4B1-AS1	0.457355	3.91891e-19	postive
YTHDC2	AP4B1-AS1	0.466388	6.30141e-20	postive
ZC3H13	AL513314.2	0.428959	8.71085e-17	postive
YTHDC1	AL513314.2	0.441525	8.48245e-18	postive
FTO	MIR497HG	0.402944	8.02814e-15	postive
METTL14	AC109587.1	0.464516	9.24496e-20	postive
METTL16	AC109587.1	0.441939	7.8433e-18	postive
FTO	AC109587.1	0.576747	8.42425e-32	postive
YTHDF1	ZNF197-AS1	0.408195	3.32446e-15	postive
HNRNPA2B1	AC007342.5	0.420459	3.98822e-16	postive
FTO	MEF2C-AS1	0.430708	6.33472e-17	postive
METTL14	AL359922.2	0.437862	1.68925e-17	postive
METTL16	AL359922.2	0.414652	1.10044e-15	postive
RBM15	AL359922.2	0.451577	1.2265e-18	postive
YTHDC1	AL359922.2	0.521932	2.32122e-25	postive
YTHDC2	AL359922.2	0.419603	4.63709e-16	postive
FMR1	AL359922.2	0.470272	2.82417e-20	postive
HNRNPA2B1	AL359922.2	0.44618	3.49179e-18	postive
METTL16	ARAP1-AS2	0.425986	1.49009e-16	postive
RBM15	ARAP1-AS2	0.478988	4.49002e-21	postive
YTHDC1	ARAP1-AS2	0.451198	1.32071e-18	postive
YTHDC2	AC098851.1	0.407604	3.67421e-15	postive
ZC3H13	AC137932.3	0.451435	1.26111e-18	postive
RBM15	AC137932.3	0.470925	2.46534e-20	postive
YTHDC1	AC137932.3	0.600045	6.34215e-35	postive
FMR1	AC137932.3	0.44594	3.65644e-18	postive
HNRNPA2B1	AC137932.3	0.408557	3.12656e-15	postive
FTO	SETBP1-DT	0.459924	2.34323e-19	postive
METTL3	AL132800.1	0.408817	2.99145e-15	postive
VIRMA	AL132800.1	0.442867	6.57718e-18	postive
LRPPRC	AL132800.1	0.421656	3.22747e-16	postive
FTO	BVES-AS1	0.413652	1.30788e-15	postive
YTHDC1	AC008735.2	0.456224	4.90773e-19	postive
HNRNPC	EMSLR	0.429808	7.46477e-17	postive
LRPPRC	EMSLR	0.43546	2.64203e-17	postive
RBM15	AL139022.1	0.423341	2.39229e-16	postive
YTHDC1	AL139022.1	0.406683	4.29184e-15	postive
YTHDC2	AL139022.1	0.492097	2.55491e-22	postive
ZC3H13	AC073046.3	0.426171	1.44159e-16	postive
YTHDC1	AC073046.3	0.543404	9.61997e-28	postive
METTL14	AC092718.5	0.415836	8.96038e-16	postive
METTL16	AC092718.5	0.457483	3.82037e-19	postive
YTHDF1	AC092718.5	0.403442	7.38956e-15	postive
FTO	AC092718.5	0.41281	1.512e-15	postive
METTL14	LIMS1-AS1	0.407342	3.84045e-15	postive
YTHDC1	LIMS1-AS1	0.412265	1.66054e-15	postive
YTHDC2	LIMS1-AS1	0.444834	4.51939e-18	postive
METTL3	STX18-AS1	0.44792	2.49726e-18	postive
METTL16	STX18-AS1	0.449039	2.01072e-18	postive
VIRMA	STX18-AS1	0.412666	1.54989e-15	postive
RBM15	STX18-AS1	0.402963	8.0039e-15	postive
YTHDC1	STX18-AS1	0.459215	2.70177e-19	postive
LRPPRC	STX18-AS1	0.417924	6.22599e-16	postive
METTL16	AC026471.1	0.423674	2.25433e-16	postive
RBM15	AC026471.1	0.424369	1.99118e-16	postive
METTL3	SNHG3	0.481532	2.59903e-21	postive
LRPPRC	SNHG3	0.504219	1.61215e-23	postive
RBMX	SNHG3	0.421833	3.12736e-16	postive
ZC3H13	AL035461.2	0.457358	3.91641e-19	postive
RBM15	AL355483.1	0.411683	1.835e-15	postive
ZC3H13	LINC00240	0.401185	1.07493e-14	postive
IGFBP3	AL133482.1	0.439956	1.14055e-17	postive
METTL16	AC004112.1	0.4217	3.20234e-16	postive
YTHDC1	AC004112.1	0.462825	1.30419e-19	postive
YTHDC1	AC078846.1	0.433543	3.76596e-17	postive
YTHDF1	TDRKH-AS1	0.441965	7.80388e-18	postive
YTHDC1	AL592166.1	0.422744	2.66043e-16	postive
ZC3H13	AC004076.2	0.567381	1.29423e-30	postive
YTHDC1	AC004076.2	0.446755	3.12642e-18	postive
FTO	AC111197.1	0.440833	9.6674e-18	postive
ZC3H13	AC139019.1	0.476795	7.16755e-21	postive
FTO	AC087521.1	0.404574	6.11668e-15	postive
YTHDC1	AC092143.3	0.404697	5.99193e-15	postive
FTO	AC092807.3	0.525067	1.06755e-25	postive
METTL3	ARRDC1-AS1	0.421857	3.11449e-16	postive
YTHDF1	ARRDC1-AS1	0.408757	3.02221e-15	postive
FTO	AF111167.2	0.44394	5.36149e-18	postive
METTL3	AL022328.3	0.428274	9.86286e-17	postive
RBM15	AL022328.3	0.451573	1.22752e-18	postive
YTHDC1	AL022328.3	0.537641	4.35996e-27	postive
YTHDC2	AL022328.3	0.462448	1.40789e-19	postive
FTO	FENDRR	0.546937	3.75428e-28	postive
YTHDC1	IGBP1-AS1	0.43242	4.63042e-17	postive
METTL16	AC131971.1	0.406509	4.41949e-15	postive
RBM15	AC131971.1	0.579135	4.13891e-32	postive
YTHDC1	AC131971.1	0.494981	1.33726e-22	postive
YTHDC2	AC131971.1	0.414622	1.10615e-15	postive
YTHDC1	AC005332.6	0.456098	5.03274e-19	postive
FTO	AC005332.6	0.523575	1.5463e-25	postive
YTHDC1	Z80897.1	0.409602	2.61809e-15	postive
RBM15	AC004596.1	0.493122	2.03107e-22	postive
RBM15B	AC004596.1	0.471481	2.19503e-20	postive
YTHDF1	AC004596.1	0.472659	1.71564e-20	postive
YTHDF2	AC004596.1	0.4027	8.36154e-15	postive
RBM15	OGFRP1	0.468252	4.29249e-20	postive
RBM15B	OGFRP1	0.512978	2.0426e-24	postive
YTHDF1	OGFRP1	0.463906	1.04687e-19	postive
YTHDF2	OGFRP1	0.507318	7.81435e-24	postive
HNRNPC	OGFRP1	0.43634	2.24365e-17	postive
LRPPRC	OGFRP1	0.510505	3.68274e-24	postive
HNRNPA2B1	OGFRP1	0.448513	2.22661e-18	postive
ZC3H13	MIR17HG	0.403873	6.8765e-15	postive
YTHDC1	PIK3IP1-DT	0.416666	7.75622e-16	postive
YTHDF1	AL117382.2	0.467295	5.22914e-20	postive
METTL3	KDM4A-AS1	0.482294	2.20457e-21	postive
METTL14	KDM4A-AS1	0.431012	5.99242e-17	postive
METTL16	KDM4A-AS1	0.507936	6.75855e-24	postive
WTAP	KDM4A-AS1	0.432857	4.27324e-17	postive
RBM15	KDM4A-AS1	0.4708	2.53019e-20	postive
YTHDC1	KDM4A-AS1	0.595935	2.35388e-34	postive
ZC3H13	AL139081.1	0.462315	1.44616e-19	postive
METTL16	AC008735.1	0.431504	5.47663e-17	postive
ZC3H13	AC008735.1	0.410452	2.2649e-15	postive
RBM15	AC008735.1	0.51046	3.72185e-24	postive
YTHDC1	AC008735.1	0.537387	4.65618e-27	postive
YTHDC1	AP001893.1	0.480003	3.61246e-21	postive
RBM15	AL596214.1	0.409644	2.59954e-15	postive
METTL3	LAMTOR5-AS1	0.444823	4.5289e-18	postive
ZC3H13	LAMTOR5-AS1	0.441102	9.18963e-18	postive
RBM15	LAMTOR5-AS1	0.531228	2.26471e-26	postive
YTHDC1	LAMTOR5-AS1	0.518491	5.39417e-25	postive
YTHDF1	LAMTOR5-AS1	0.464283	9.69452e-20	postive
FMR1	LAMTOR5-AS1	0.414601	1.11006e-15	postive
LRPPRC	LAMTOR5-AS1	0.40839	3.2162e-15	postive
HNRNPA2B1	LAMTOR5-AS1	0.400036	1.29963e-14	postive
ZC3H13	AL133243.2	0.461655	1.65296e-19	postive
YTHDC1	AL133243.2	0.413944	1.24371e-15	postive
METTL14	AL008729.1	0.418113	6.0238e-16	postive
METTL16	AL008729.1	0.478508	4.97609e-21	postive
YTHDC1	AL008729.1	0.46286	1.29499e-19	postive
METTL14	AC022272.1	0.491054	3.22382e-22	postive
METTL16	AC022272.1	0.446474	3.29962e-18	postive
VIRMA	AC022272.1	0.402214	9.06452e-15	postive
YTHDC1	AC022272.1	0.450353	1.5575e-18	postive
RBM15	ALG1L9P	0.473115	1.55923e-20	postive
YTHDC1	ALG1L9P	0.404038	6.69023e-15	postive
ZC3H13	AC097376.3	0.412099	1.70868e-15	postive
YTHDC1	AC097376.3	0.410356	2.30225e-15	postive
RBM15	AC068790.6	0.4221	2.98311e-16	postive
YTHDC1	AC068790.6	0.40288	8.11505e-15	postive
YTHDC1	AL157838.1	0.431664	5.3193e-17	postive
METTL3	AC084125.2	0.410192	2.36757e-15	postive
VIRMA	AC084125.2	0.404873	5.81737e-15	postive
HNRNPA2B1	AC084125.2	0.401429	1.03254e-14	postive
METTL3	AL132639.3	0.410862	2.11164e-15	postive
RBM15	AL132639.3	0.517812	6.36487e-25	postive
YTHDC1	AL132639.3	0.455367	5.81759e-19	postive
YTHDF2	AL132639.3	0.412979	1.46883e-15	postive
HNRNPC	AL132639.3	0.44887	2.07747e-18	postive
HNRNPA2B1	AL132639.3	0.47881	4.66495e-21	postive
RBM15	AL031600.1	0.43038	6.72519e-17	postive
YTHDC1	AL031600.1	0.470275	2.82239e-20	postive
YTHDC1	AC025766.1	0.434259	3.30003e-17	postive
METTL16	AC079921.2	0.428614	9.27239e-17	postive
FTO	AC079921.2	0.486481	8.85702e-22	postive
YTHDC1	JPX	0.441362	8.74806e-18	postive
METTL14	AL049552.1	0.416936	7.39866e-16	postive
RBM15	AL049552.1	0.409847	2.51122e-15	postive
YTHDC1	AL049552.1	0.469237	3.50074e-20	postive
YTHDC2	AL049552.1	0.45553	5.63241e-19	postive
RBM15B	MAFG-DT	0.405477	5.25696e-15	postive
YTHDF1	MAFG-DT	0.428413	9.61762e-17	postive
FTO	CACTIN-AS1	0.426208	1.43182e-16	postive
ZC3H13	DLEU1	0.612906	9.24231e-37	postive
RBM15	DLEU1	0.458942	2.85388e-19	postive
YTHDC1	DLEU1	0.438543	1.48716e-17	postive
YTHDF1	DLEU1	0.443838	5.46622e-18	postive
FMR1	DLEU1	0.423649	2.26456e-16	postive
HNRNPA2B1	DLEU1	0.461066	1.86178e-19	postive
RBMX	DLEU1	0.438926	1.38407e-17	postive
METTL14	AC009120.3	0.406766	4.23263e-15	postive
YTHDC1	AC009120.3	0.452649	9.94209e-19	postive
YTHDC2	AC009120.3	0.401491	1.02195e-14	postive
METTL3	AC010761.1	0.455175	6.04235e-19	postive
YTHDC1	AC010761.1	0.422986	2.54834e-16	postive
YTHDF1	AC010761.1	0.403152	7.75595e-15	postive
RBM15	AC008937.3	0.452498	1.02402e-18	postive
YTHDC1	AC008937.3	0.454537	6.85534e-19	postive
YTHDC2	AC008937.3	0.464942	8.47429e-20	postive
FMR1	AC008937.3	0.433096	4.08912e-17	postive
ZC3H13	AL353704.1	0.459095	2.76763e-19	postive
YTHDC1	C1orf147	0.421353	3.40527e-16	postive
METTL3	SNHG16	0.4144	1.14932e-15	postive
METTL16	SNHG16	0.51496	1.26923e-24	postive
RBM15	SNHG16	0.503918	1.72917e-23	postive
RBM15B	SNHG16	0.539004	3.05775e-27	postive
YTHDC1	SNHG16	0.413601	1.31947e-15	postive
YTHDF1	SNHG16	0.46712	5.42087e-20	postive
YTHDF2	SNHG16	0.448036	2.44158e-18	postive
HNRNPC	SNHG16	0.502931	2.17373e-23	postive
LRPPRC	SNHG16	0.44093	9.49233e-18	postive
HNRNPA2B1	SNHG16	0.462778	1.31672e-19	postive
RBMX	SNHG16	0.426424	1.37742e-16	postive
ALKBH5	SNHG16	0.557136	2.32973e-29	postive
ZC3H13	AL139423.2	0.417417	6.80376e-16	postive
RBM15	AL139423.2	0.470061	2.95083e-20	postive
YTHDC1	AL139423.2	0.531876	1.92054e-26	postive
FMR1	AC112220.2	0.482684	2.02607e-21	postive
RBM15	FKBP14-AS1	0.41026	2.34043e-15	postive
FTO	AC007347.1	0.430701	6.34254e-17	postive
YTHDF1	HPN-AS1	0.413736	1.289e-15	postive
YTHDF1	Z95115.1	0.47366	1.39044e-20	postive
METTL3	Z68871.1	0.436114	2.33998e-17	postive
METTL14	Z68871.1	0.516197	9.41592e-25	postive
METTL16	Z68871.1	0.465301	7.87519e-20	postive
WTAP	Z68871.1	0.425156	1.72969e-16	postive
VIRMA	Z68871.1	0.519361	4.36217e-25	postive
ZC3H13	Z68871.1	0.431101	5.89567e-17	postive
RBM15	Z68871.1	0.606915	6.78841e-36	postive
RBM15B	Z68871.1	0.457315	3.95029e-19	postive
YTHDC1	Z68871.1	0.594801	3.36938e-34	postive
YTHDF1	Z68871.1	0.603519	2.0625e-35	postive
YTHDF2	Z68871.1	0.456313	4.82174e-19	postive
YTHDF3	Z68871.1	0.492685	2.23974e-22	postive
FMR1	Z68871.1	0.632643	9.50145e-40	postive
HNRNPA2B1	Z68871.1	0.414489	1.13181e-15	postive
RBMX	Z68871.1	0.429199	8.33859e-17	postive
ALKBH5	Z68871.1	0.436186	2.30905e-17	postive
RBM15	AL031602.2	0.40782	3.54263e-15	postive
YTHDC2	AL031602.2	0.428866	8.85891e-17	postive
METTL3	AL355075.2	0.484238	1.44589e-21	postive
YTHDC1	AL355075.2	0.460748	1.98509e-19	postive
METTL16	AC020558.6	0.442233	7.41775e-18	postive
ZC3H13	AC020558.6	0.459763	2.42031e-19	postive
YTHDC1	AC020558.6	0.454642	6.71429e-19	postive
ALKBH5	AC020558.6	0.406793	4.21359e-15	postive
ZC3H13	AC007938.3	0.436874	2.03138e-17	postive
YTHDC1	AP001271.1	0.405696	5.06792e-15	postive
YTHDF1	AP001271.1	0.400226	1.25963e-14	postive
METTL14	AC091185.1	0.471402	2.23145e-20	postive
YTHDC1	AC091185.1	0.522415	2.06018e-25	postive
YTHDC2	AC091185.1	0.493977	1.67649e-22	postive
YTHDF3	AC091185.1	0.448018	2.45035e-18	postive
METTL16	AC079921.1	0.434923	2.91849e-17	postive
FTO	AC079921.1	0.419821	4.46306e-16	postive
FTO	AC004637.1	0.434995	2.88021e-17	postive
METTL3	RNF139-AS1	0.429867	7.38527e-17	postive
VIRMA	RNF139-AS1	0.476655	7.38422e-21	postive
YTHDC1	RNF139-AS1	0.440033	1.12422e-17	postive
YTHDF1	AC009403.1	0.401363	1.04377e-14	postive
YTHDC1	AL354836.1	0.450518	1.50816e-18	postive
YTHDF1	AL354836.1	0.418102	6.03493e-16	postive
VIRMA	IQCH-AS1	0.416558	7.90344e-16	postive
RBM15	IQCH-AS1	0.435512	2.6168e-17	postive
YTHDC1	IQCH-AS1	0.437301	1.8761e-17	postive
YTHDF3	IQCH-AS1	0.453156	8.99918e-19	postive
FMR1	IQCH-AS1	0.413129	1.43134e-15	postive
RBM15	AC009041.3	0.446471	3.30193e-18	postive
YTHDF1	AC009041.3	0.432479	4.58086e-17	postive
METTL3	AP000442.1	0.412418	1.61753e-15	postive
METTL14	AP000442.1	0.414783	1.07576e-15	postive
VIRMA	AP000442.1	0.402384	8.81262e-15	postive
ZC3H13	AP000442.1	0.434576	3.11199e-17	postive
RBM15	AP000442.1	0.493162	2.01279e-22	postive
YTHDC1	AP000442.1	0.603416	2.13277e-35	postive
YTHDF1	AP000442.1	0.443936	5.36572e-18	postive
FMR1	AP000442.1	0.496533	9.41461e-23	postive
LRPPRC	AP000442.1	0.416573	7.88195e-16	postive
HNRNPA2B1	AP000442.1	0.494907	1.35953e-22	postive
RBMX	AP000442.1	0.418504	5.62433e-16	postive
METTL16	AC007622.2	0.420019	4.30987e-16	postive
WTAP	AC007622.2	0.4322	4.82152e-17	postive
ZC3H13	AC007622.2	0.421439	3.35393e-16	postive
RBM15	AC007622.2	0.494012	1.66334e-22	postive
YTHDC1	AC007622.2	0.549117	2.08908e-28	postive
YTHDC2	AC007622.2	0.404537	6.15458e-15	postive
FMR1	AC007622.2	0.491571	2.87276e-22	postive
LRPPRC	AC007622.2	0.414575	1.11517e-15	postive
HNRNPA2B1	AC007622.2	0.415007	1.03483e-15	postive
METTL3	AL049840.5	0.435535	2.60573e-17	postive
METTL14	AL049840.5	0.457692	3.66445e-19	postive
METTL16	AL049840.5	0.40442	6.27574e-15	postive
ZC3H13	AL049840.5	0.408933	2.93314e-15	postive
YTHDC1	AL049840.5	0.566411	1.7089e-30	postive
YTHDC2	AL049840.5	0.481296	2.73523e-21	postive
RBM15	AC004492.1	0.43438	3.22687e-17	postive
YTHDC1	AC004492.1	0.431559	5.42252e-17	postive
FTO	AC004492.1	0.439172	1.32167e-17	postive
HNRNPA2B1	AL451050.2	0.468536	4.04804e-20	postive
METTL14	AC025287.3	0.438901	1.39066e-17	postive
METTL16	AC025287.3	0.440015	1.12789e-17	postive
RBM15	AC025287.3	0.434626	3.08341e-17	postive
YTHDC1	AC025287.3	0.542361	1.26734e-27	postive
YTHDC2	AC025287.3	0.436275	2.27093e-17	postive
FTO	AC025287.3	0.459898	2.35565e-19	postive
METTL16	AL353748.3	0.481948	2.37608e-21	postive
FTO	AL353748.3	0.513726	1.70734e-24	postive
YTHDC1	AL138921.1	0.493297	1.95267e-22	postive
RBM15	OGFR-AS1	0.402071	9.28265e-15	postive
YTHDC1	OGFR-AS1	0.41446	1.13753e-15	postive
YTHDF1	OGFR-AS1	0.46818	4.35706e-20	postive
METTL16	CENATAC-DT	0.401818	9.67926e-15	postive
RBM15B	CENATAC-DT	0.400848	1.13657e-14	postive
ZC3H13	AL354696.2	0.454367	7.08884e-19	postive
VIRMA	AL034550.1	0.41975	4.51862e-16	postive
YTHDC1	AL034550.1	0.410455	2.26389e-15	postive
YTHDF1	AL034550.1	0.451196	1.32135e-18	postive
ZC3H13	AC090198.1	0.410609	2.20515e-15	postive
RBM15	PCBP2-OT1	0.407389	3.80983e-15	postive
YTHDC1	PCBP2-OT1	0.414929	1.04887e-15	postive
ZC3H13	GAS6-AS1	0.412047	1.72382e-15	postive
YTHDC2	AC084876.1	0.430278	6.85234e-17	postive
YTHDC1	UBA6-AS1	0.525483	9.62191e-26	postive
HNRNPA2B1	AC026740.1	0.423567	2.29802e-16	postive
FTO	AC010226.1	0.504744	1.42682e-23	postive
METTL16	AC018653.3	0.460332	2.15853e-19	postive
RBM15	AC018653.3	0.477958	5.59515e-21	postive
YTHDC1	AC018653.3	0.517576	6.7401e-25	postive
RBM15	AC102953.2	0.400973	1.1134e-14	postive
YTHDF1	AC102953.2	0.403948	6.79166e-15	postive
RBM15	AL035587.1	0.412902	1.48831e-15	postive
YTHDC2	LINC02605	0.402591	8.51469e-15	postive
ZC3H13	AC127024.4	0.438976	1.37127e-17	postive
METTL3	AL513165.1	0.406693	4.28498e-15	postive
METTL16	AL513165.1	0.452782	9.68454e-19	postive
ZC3H13	AL513165.1	0.434632	3.08027e-17	postive
RBM15B	AL513165.1	0.477124	6.68358e-21	postive
RBMX	AL513165.1	0.412085	1.71267e-15	postive
ALKBH5	AL513165.1	0.462778	1.31661e-19	postive
ZC3H13	Z94721.1	0.450039	1.65577e-18	postive
RBM15	Z94721.1	0.429603	7.74761e-17	postive
YTHDC1	RAD51-AS1	0.417428	6.79076e-16	postive
RBM15	TBL1XR1-AS1	0.400685	1.16763e-14	postive
METTL3	INE1	0.416618	7.82051e-16	postive
RBM15	INE1	0.425318	1.67996e-16	postive
YTHDC1	INE1	0.522108	2.22261e-25	postive
YTHDC2	INE1	0.40573	5.03836e-15	postive
LRPPRC	AL133215.1	0.433273	3.95814e-17	postive
RBM15	AL133230.1	0.429331	8.14176e-17	postive
YTHDC1	AL133230.1	0.461172	1.82232e-19	postive
YTHDC1	APOA1-AS	0.455733	5.40996e-19	postive
YTHDC1	AL513327.2	0.45398	7.65143e-19	postive
YTHDC1	PITRM1-AS1	0.489901	4.16569e-22	postive
YTHDC2	PITRM1-AS1	0.519519	4.19781e-25	postive
FMR1	PITRM1-AS1	0.41252	1.58936e-15	postive
FMR1	LINC02244	0.401184	1.07516e-14	postive
METTL3	LINC01128	0.497375	7.77685e-23	postive
METTL14	LINC01128	0.479354	4.15205e-21	postive
METTL16	LINC01128	0.496438	9.61957e-23	postive
WTAP	LINC01128	0.43319	4.01885e-17	postive
RBM15	LINC01128	0.459465	2.56952e-19	postive
YTHDC1	LINC01128	0.477995	5.55162e-21	postive
FTO	LINC01128	0.522974	1.79474e-25	postive
ALKBH5	LINC01128	0.489099	4.97512e-22	postive
FTO	AC007496.1	0.413733	1.28984e-15	postive
FMR1	ATP2C2-AS1	0.434207	3.33163e-17	postive
WTAP	AC091057.1	0.435517	2.61449e-17	postive
RBM15	AC091057.1	0.543287	9.92146e-28	postive
YTHDC1	AC091057.1	0.559247	1.2947e-29	postive
YTHDF2	AC091057.1	0.466171	6.58883e-20	postive
FMR1	AC091057.1	0.533784	1.17932e-26	postive
LRPPRC	AC091057.1	0.454939	6.33188e-19	postive
HNRNPA2B1	AC091057.1	0.632126	1.14472e-39	postive
RBMX	AC091057.1	0.54443	7.3274e-28	postive
METTL16	ZNF213-AS1	0.426298	1.40898e-16	postive
YTHDC1	ZNF213-AS1	0.488917	5.17891e-22	postive
RBM15	AC002128.1	0.443506	5.82362e-18	postive
YTHDC1	AC002128.1	0.499317	4.99393e-23	postive
FMR1	AC015660.2	0.438139	1.60409e-17	postive
METTL14	AC025917.1	0.413083	1.44259e-15	postive
YTHDC1	AC025917.1	0.452395	1.045e-18	postive
YTHDC2	AC025917.1	0.51001	4.14111e-24	postive
FTO	AC025917.1	0.408113	3.37106e-15	postive
YTHDF1	FBXL19-AS1	0.462704	1.33654e-19	postive
FTO	AL121821.2	0.467696	4.8144e-20	postive
YTHDC1	AL035448.1	0.412404	1.62148e-15	postive
YTHDC1	NBR2	0.409935	2.47354e-15	postive
HNRNPA2B1	AL133215.2	0.41094	2.08361e-15	postive
METTL3	AC005104.1	0.43555	2.59851e-17	postive
YTHDC1	AC005104.1	0.533896	1.14598e-26	postive
YTHDC2	AC005104.1	0.520359	3.41678e-25	postive
METTL14	AC108693.2	0.408676	3.06397e-15	postive
METTL16	AC108693.2	0.468062	4.46455e-20	postive
RBM15	AC108693.2	0.505537	1.18609e-23	postive
RBM15B	AC108693.2	0.432411	4.6382e-17	postive
YTHDF2	AC108693.2	0.419993	4.32929e-16	postive
FTO	AC108693.2	0.425761	1.55165e-16	postive
ALKBH5	AC108693.2	0.445569	3.9264e-18	postive
METTL16	AL031670.1	0.43597	2.40352e-17	postive
ZC3H13	AL031670.1	0.499463	4.82983e-23	postive
RBM15	AL031670.1	0.403306	7.55885e-15	postive
YTHDC1	AL031670.1	0.548489	2.47453e-28	postive
YTHDF1	AL118511.1	0.444504	4.81383e-18	postive
YTHDC1	AC018645.3	0.423088	2.50257e-16	postive
HNRNPA2B1	AC018645.3	0.439709	1.19484e-17	postive
YTHDC1	AC112484.5	0.432476	4.58289e-17	postive
VIRMA	AL360181.2	0.416939	7.39595e-16	postive
YTHDC1	AL360181.2	0.53739	4.65264e-27	postive
YTHDC2	AL360181.2	0.429323	8.1529e-17	postive
FMR1	AL360181.2	0.423856	2.18237e-16	postive
YTHDC1	DGCR11	0.423861	2.18051e-16	postive
METTL14	AL513327.1	0.401335	1.04867e-14	postive
WTAP	AL513327.1	0.450881	1.40524e-18	postive
RBM15	AL513327.1	0.453726	8.04408e-19	postive
YTHDC1	AL513327.1	0.490443	3.69302e-22	postive
YTHDC2	AL513327.1	0.412521	1.58912e-15	postive
YTHDF3	AL513327.1	0.414603	1.10963e-15	postive
FMR1	AL513327.1	0.408581	3.11386e-15	postive
YTHDC1	AC023908.3	0.433845	3.56236e-17	postive
YTHDC1	AC025031.4	0.430239	6.90108e-17	postive
FMR1	AC073641.1	0.429731	7.5702e-17	postive
HNRNPA2B1	AC073641.1	0.403216	7.67279e-15	postive
YTHDC1	RAB30-DT	0.422428	2.814e-16	postive
RBM15	AL163192.1	0.403421	7.4149e-15	postive
ZC3H13	AL139287.1	0.477429	6.26295e-21	postive
YTHDC1	AL139287.1	0.430558	6.51064e-17	postive
ZC3H13	AL512652.1	0.408948	2.9259e-15	postive
RBM15B	AC022211.2	0.463427	1.15417e-19	postive
YTHDF1	AC022211.2	0.479505	4.01971e-21	postive
YTHDC1	AP001619.1	0.42165	3.23087e-16	postive
RBM15	AL031710.2	0.417756	6.4119e-16	postive
YTHDC1	AC064836.3	0.404865	5.82517e-15	postive
ZC3H13	SMYD3-AS1	0.409905	2.48635e-15	postive
RBM15	AC098869.2	0.409356	2.72985e-15	postive
YTHDC1	AC098869.2	0.411194	1.99529e-15	postive
YTHDC2	AC098869.2	0.471426	2.22039e-20	postive
ZC3H13	AC011468.1	0.435907	2.43184e-17	postive
ZC3H13	LINC02878	0.419387	4.81677e-16	postive
RBM15	AP000786.1	0.425137	1.73556e-16	postive
YTHDC1	AP000786.1	0.402261	8.99386e-15	postive
METTL16	AC006160.1	0.451855	1.16152e-18	postive
YTHDC1	AC006160.1	0.469271	3.47678e-20	postive
YTHDC2	AC006160.1	0.400145	1.27646e-14	postive
FTO	LINC02185	0.415046	1.02771e-15	postive
METTL3	AL357079.1	0.459465	2.56939e-19	postive
ZC3H13	AL357079.1	0.527404	5.95e-26	postive
ZC3H13	LINC00653	0.403472	7.35288e-15	postive
ZC3H13	AC004830.2	0.416027	8.66824e-16	postive
YTHDC1	AC024361.3	0.448079	2.42142e-18	postive
YTHDC1	AC018926.1	0.419533	4.69507e-16	postive
YTHDC2	AC018926.1	0.429061	8.5503e-17	postive
ZC3H13	LINC01012	0.44842	2.26702e-18	postive
ZC3H13	AC093297.2	0.488844	5.26414e-22	postive
YTHDC1	AC093297.2	0.402341	8.87603e-15	postive
FTO	AC009102.2	0.513606	1.75721e-24	postive
FTO	SNHG14	0.499527	4.75931e-23	postive
YTHDC1	AC015871.3	0.461787	1.60937e-19	postive
METTL3	UBL7-AS1	0.406599	4.35343e-15	postive
METTL16	UBL7-AS1	0.410102	2.40442e-15	postive
RBM15	UBL7-AS1	0.582595	1.46253e-32	postive
RBM15B	UBL7-AS1	0.486016	9.8056e-22	postive
YTHDC1	UBL7-AS1	0.453361	8.64242e-19	postive
YTHDF1	UBL7-AS1	0.506744	8.94222e-24	postive
YTHDF2	UBL7-AS1	0.435302	2.72102e-17	postive
HNRNPA2B1	UBL7-AS1	0.498853	5.55272e-23	postive
RBMX	UBL7-AS1	0.444691	4.64505e-18	postive
YTHDF1	LINC00449	0.404873	5.8176e-15	postive
METTL3	MCM3AP-AS1	0.535144	8.31654e-27	postive
METTL16	MCM3AP-AS1	0.435116	2.81612e-17	postive
VIRMA	MCM3AP-AS1	0.47801	5.53427e-21	postive
RBM15	MCM3AP-AS1	0.539814	2.47456e-27	postive
RBM15B	MCM3AP-AS1	0.438627	1.46413e-17	postive
YTHDC1	MCM3AP-AS1	0.497763	7.11858e-23	postive
YTHDF1	MCM3AP-AS1	0.470261	2.83055e-20	postive
YTHDF2	MCM3AP-AS1	0.421283	3.4475e-16	postive
YTHDF3	MCM3AP-AS1	0.437814	1.70468e-17	postive
LRPPRC	MCM3AP-AS1	0.493296	1.95332e-22	postive
HNRNPA2B1	MCM3AP-AS1	0.434333	3.2552e-17	postive
RBMX	MCM3AP-AS1	0.467177	5.35839e-20	postive
RBM15	AC072028.1	0.44289	6.54769e-18	postive
YTHDC1	AL008718.3	0.479816	3.7604e-21	postive
YTHDC2	AL008718.3	0.413247	1.40256e-15	postive
YTHDC1	AC138028.4	0.418057	6.08279e-16	postive
ZC3H13	AL139120.1	0.412612	1.56441e-15	postive
METTL14	AL049840.6	0.486008	9.82305e-22	postive
METTL16	AL049840.6	0.453967	7.67095e-19	postive
YTHDC1	AL049840.6	0.448343	2.30108e-18	postive
YTHDC2	AL049840.6	0.431068	5.93191e-17	postive
FTO	AL049840.6	0.472139	1.91291e-20	postive
METTL14	CKMT2-AS1	0.463501	1.13686e-19	postive
METTL16	CKMT2-AS1	0.496803	8.85438e-23	postive
YTHDC1	CKMT2-AS1	0.429471	7.93653e-17	postive
FTO	CKMT2-AS1	0.571256	4.2233e-31	postive
METTL14	AC007406.4	0.430389	6.71518e-17	postive
METTL16	AC007406.4	0.438768	1.4257e-17	postive
ZC3H13	AC007406.4	0.474352	1.20203e-20	postive
YTHDC1	AC007406.4	0.435371	2.68621e-17	postive
FTO	AC007406.4	0.518479	5.41064e-25	postive
METTL14	AC066613.1	0.429857	7.3982e-17	postive
RBM15	AC066613.1	0.452631	9.97597e-19	postive
YTHDC1	AC066613.1	0.566806	1.52616e-30	postive
YTHDC2	AC066613.1	0.472637	1.72376e-20	postive
LRPPRC	AC066613.1	0.414681	1.09493e-15	postive
HNRNPA2B1	AC066613.1	0.429809	7.46383e-17	postive
RBM15	AL391839.2	0.40582	4.96285e-15	postive
METTL16	CTBP1-DT	0.410629	2.19758e-15	postive
RBM15	CTBP1-DT	0.488972	5.11665e-22	postive
RBM15B	CTBP1-DT	0.475483	9.46667e-21	postive
YTHDC1	CTBP1-DT	0.436474	2.18867e-17	postive
RBM15	AC055811.1	0.413294	1.39109e-15	postive
ZC3H13	AC131568.1	0.41041	2.28136e-15	postive
ZC3H13	AL139099.2	0.433573	3.74523e-17	postive
IGFBP2	AC026320.1	0.459777	2.41372e-19	postive
RBM15	AL590282.2	0.405574	5.17254e-15	postive
YTHDC1	AL590282.2	0.41581	9.00179e-16	postive
YTHDC1	AC084824.3	0.412125	1.70088e-15	postive
IGFBP1	LINC00454	0.564925	2.61181e-30	postive
METTL16	AC012313.6	0.445051	4.33565e-18	postive
YTHDC1	AC012313.6	0.435235	2.75458e-17	postive
YTHDC1	C3orf35	0.434959	2.89916e-17	postive
RBM15	AC117500.2	0.400042	1.29832e-14	postive
YTHDC1	AC117500.2	0.440715	9.88612e-18	postive
ZC3H13	BACH1-IT1	0.50332	1.98666e-23	postive
YTHDC1	BACH1-IT1	0.452344	1.05533e-18	postive
YTHDC1	AP002490.1	0.428074	1.02258e-16	postive
YTHDC1	AC068790.5	0.401416	1.03472e-14	postive
YTHDC1	AC073575.2	0.445504	3.97535e-18	postive
YTHDF1	AL121832.3	0.472807	1.66325e-20	postive
IGFBP1	MIR378D2HG	0.46974	3.15389e-20	postive
RBM15	AC009163.4	0.421147	3.5318e-16	postive
ZC3H13	AC138393.3	0.417666	6.51383e-16	postive
RBM15	AC138393.3	0.497468	7.61423e-23	postive
YTHDC1	AC138393.3	0.534071	1.0957e-26	postive
ZC3H13	PANK2-AS1	0.41298	1.46856e-15	postive
YTHDF1	PANK2-AS1	0.437639	1.76122e-17	postive
ZC3H13	AL137244.1	0.45614	4.99015e-19	postive
YTHDC1	AL024498.1	0.408631	3.08766e-15	postive
METTL3	AL596202.1	0.426725	1.30468e-16	postive
WTAP	AL596202.1	0.445359	4.08726e-18	postive
ZC3H13	AL596202.1	0.480578	3.19245e-21	postive
YTHDC1	AL596202.1	0.465741	7.19595e-20	postive
YTHDC1	AC015853.1	0.412043	1.7252e-15	postive
YTHDC1	AC003681.1	0.455003	6.25175e-19	postive
RBM15	AC124283.2	0.45705	4.16453e-19	postive
RBM15B	AC124283.2	0.494344	1.54337e-22	postive
YTHDC1	AC124283.2	0.403289	7.58055e-15	postive
YTHDF1	AC124283.2	0.432824	4.29886e-17	postive
HNRNPA2B1	AC124283.2	0.421302	3.43588e-16	postive
ZC3H13	LINC02827	0.411258	1.97343e-15	postive
IGFBP1	AL157935.1	0.412379	1.62833e-15	postive
METTL16	AC109454.2	0.406838	4.1815e-15	postive
FTO	AC109454.2	0.439037	1.35566e-17	postive
ZC3H13	N4BP2L2-IT2	0.548965	2.17674e-28	postive
YTHDC1	N4BP2L2-IT2	0.433628	3.7078e-17	postive
ZC3H13	AC011462.4	0.410848	2.11668e-15	postive
YTHDC1	AC011462.4	0.44442	4.89203e-18	postive
VIRMA	C8orf44	0.422237	2.91154e-16	postive
ZC3H13	C8orf44	0.451419	1.26491e-18	postive
YTHDC1	C8orf44	0.437585	1.77928e-17	postive
IGFBP1	AC092757.2	0.406235	4.62879e-15	postive
FTO	AL161457.2	0.485719	1.04641e-21	postive
YTHDC2	AC012557.1	0.434697	3.0435e-17	postive
ZC3H13	BACH1-AS1	0.414276	1.17438e-15	postive
ZC3H13	AC026471.4	0.446435	3.32479e-18	postive
METTL3	AL590729.1	0.403306	7.55927e-15	postive
ZC3H13	AL590729.1	0.417285	6.96179e-16	postive
YTHDC1	AL590729.1	0.414483	1.13297e-15	postive
YTHDF1	AL590729.1	0.455415	5.76247e-19	postive
METTL3	NFYC-AS1	0.411404	1.92486e-15	postive
METTL14	NFYC-AS1	0.438547	1.48614e-17	postive
METTL16	NFYC-AS1	0.432151	4.86481e-17	postive
RBM15	NFYC-AS1	0.458633	3.0358e-19	postive
YTHDC1	NFYC-AS1	0.583288	1.18574e-32	postive
YTHDC2	NFYC-AS1	0.473147	1.5488e-20	postive
METTL14	AC026979.3	0.417382	6.84491e-16	postive
YTHDC1	AC026979.3	0.407737	3.59246e-15	postive
FTO	AC087854.1	0.401859	9.61385e-15	postive
METTL14	AC008906.1	0.418218	5.9136e-16	postive
YTHDC2	AC008906.1	0.562025	5.93868e-30	postive
YTHDC1	AC027796.4	0.428247	9.9095e-17	postive
ZC3H13	ELF3-AS1	0.437841	1.69611e-17	postive
ZC3H13	AC245052.4	0.409084	2.85908e-15	postive
YTHDC1	AC245052.4	0.448044	2.43785e-18	postive
FMR1	AC244197.2	0.424411	1.97638e-16	postive
YTHDC1	FMR1-IT1	0.428262	9.88262e-17	postive
FMR1	FMR1-IT1	0.598859	9.27757e-35	postive
ZC3H13	AC145207.5	0.413727	1.29119e-15	postive
RBM15B	AC145207.5	0.41843	5.69808e-16	postive
YTHDC1	AC005332.3	0.450274	1.58149e-18	postive
YTHDC1	AL513218.1	0.464469	9.33341e-20	postive
ZC3H13	AC024588.1	0.4769	7.00958e-21	postive
YTHDC1	AC022558.3	0.421031	3.60446e-16	postive
YTHDC1	AL031709.1	0.404728	5.9603e-15	postive
METTL3	AP001001.1	0.419305	4.88726e-16	postive
METTL14	AP001001.1	0.438038	1.63455e-17	postive
VIRMA	AP001001.1	0.429128	8.44652e-17	postive
RBM15	AP001001.1	0.431326	5.65813e-17	postive
YTHDC1	AP001001.1	0.555957	3.22813e-29	postive
YTHDC2	AP001001.1	0.499903	4.36647e-23	postive
YTHDF3	AP001001.1	0.419266	4.92062e-16	postive
FMR1	AP001001.1	0.458195	3.3138e-19	postive
ZC3H13	AC079414.3	0.401974	9.43235e-15	postive
FTO	AL139147.1	0.512414	2.33738e-24	postive
ZC3H13	AC104462.1	0.403926	6.81577e-15	postive
YTHDC1	AC068790.7	0.439584	1.22325e-17	postive
HNRNPC	AC100861.1	0.417332	6.90489e-16	postive
HNRNPA2B1	AC100861.1	0.453307	8.73627e-19	postive
FTO	AP000894.2	0.419899	4.40196e-16	postive
RBM15B	AC011477.2	0.411056	2.04295e-15	postive
YTHDC1	AC011477.2	0.475979	8.5221e-21	postive
YTHDC2	AC011477.2	0.42934	8.12788e-17	postive
FTO	AL390236.1	0.403456	7.37268e-15	postive
METTL3	AC098484.4	0.542533	1.21088e-27	postive
VIRMA	AC098484.4	0.469032	3.65286e-20	postive
ZC3H13	AC098484.4	0.423288	2.41513e-16	postive
RBM15	AC098484.4	0.476247	8.05168e-21	postive
YTHDC1	AC098484.4	0.611889	1.30041e-36	postive
YTHDC2	AC098484.4	0.4647	8.9029e-20	postive
FMR1	AC098484.4	0.423384	2.37415e-16	postive
LRPPRC	AC098484.4	0.461484	1.71115e-19	postive
METTL16	AC138035.1	0.41528	9.86858e-16	postive
RBM15	AC138035.1	0.457304	3.95891e-19	postive
RBM15B	AC138035.1	0.463209	1.20635e-19	postive
YTHDC1	AC138035.1	0.478563	4.91722e-21	postive
ALKBH5	AC138035.1	0.41418	1.1939e-15	postive
RBM15	AC105137.2	0.425859	1.5247e-16	postive
FTO	LINC02106	0.416984	7.33737e-16	postive
YTHDC1	GHRLOS	0.418797	5.34253e-16	postive
METTL16	PRDX6-AS1	0.429439	7.98341e-17	postive
ZC3H13	AC099568.2	0.423964	2.14067e-16	postive
YTHDC1	AC008735.4	0.445322	4.11637e-18	postive
ZC3H13	AL138963.1	0.485899	1.00613e-21	postive
FTO	AL161457.1	0.432077	4.93149e-17	postive
RBM15	AL606489.1	0.48625	9.31713e-22	postive
FTO	DNM3OS	0.440245	1.08018e-17	postive
METTL3	ZNF674-AS1	0.455538	5.6238e-19	postive
WTAP	ZNF674-AS1	0.406615	4.34185e-15	postive
ZC3H13	ZNF674-AS1	0.402369	8.83374e-15	postive
YTHDC1	ZNF674-AS1	0.450587	1.48805e-18	postive
YTHDF1	ZNF674-AS1	0.429265	8.23945e-17	postive
FMR1	ZNF674-AS1	0.488009	6.32923e-22	postive
LRPPRC	ZNF674-AS1	0.409075	2.86348e-15	postive
HNRNPA2B1	ZNF674-AS1	0.403169	7.73297e-15	postive
RBMX	ZNF674-AS1	0.462101	1.51047e-19	postive
ZC3H13	UBOX5-AS1	0.416413	8.10472e-16	postive
ZC3H13	AC067852.3	0.441955	7.81868e-18	postive
ZC3H13	THUMPD3-AS1	0.427162	1.20586e-16	postive
YTHDC1	THUMPD3-AS1	0.42875	9.04719e-17	postive
LRPPRC	MAPKAPK5-AS1	0.43434	3.25079e-17	postive
RBMX	MAPKAPK5-AS1	0.514177	1.53208e-24	postive
ZC3H13	AL021707.4	0.425111	1.74363e-16	postive
YTHDC1	AL021707.4	0.414207	1.18833e-15	postive
ZC3H13	AC027279.2	0.405753	5.01944e-15	postive
RBM15	AC233992.3	0.438221	1.57958e-17	postive
RBM15B	AC233992.3	0.513157	1.95693e-24	postive
YTHDF2	AC233992.3	0.417856	6.30034e-16	postive
ALKBH5	AC233992.3	0.418862	5.28221e-16	postive
YTHDC2	HLA-DQB1-AS1	0.419642	4.60575e-16	postive
RBM15	AP001429.1	0.435611	2.5694e-17	postive
YTHDC1	AP001429.1	0.415691	9.18886e-16	postive
YTHDC2	AC107071.1	0.430361	6.74915e-17	postive
ZC3H13	AL356740.1	0.506766	8.89501e-24	postive
METTL14	AC107027.3	0.495338	1.23374e-22	postive
YTHDC1	AC107027.3	0.426794	1.28863e-16	postive
YTHDC2	AC107027.3	0.41992	4.38585e-16	postive
YTHDF3	AC107027.3	0.474004	1.29349e-20	postive
FTO	AC107027.3	0.414518	1.12612e-15	postive
METTL14	AC021078.1	0.418439	5.68874e-16	postive
RBM15	AC021078.1	0.403713	7.06348e-15	postive
YTHDC1	AC021078.1	0.593011	5.91527e-34	postive
YTHDC2	AC021078.1	0.568871	8.4279e-31	postive
FMR1	AC021078.1	0.418542	5.58692e-16	postive
FTO	HAND2-AS1	0.466548	6.09768e-20	postive
ZC3H13	AC107375.1	0.546047	4.76309e-28	postive
YTHDC1	AC015813.1	0.44581	3.74902e-18	postive
METTL14	AC016394.2	0.556263	2.96618e-29	postive
METTL16	AC016394.2	0.484452	1.37999e-21	postive
WTAP	AC016394.2	0.409124	2.83973e-15	postive
VIRMA	AC016394.2	0.407393	3.80746e-15	postive
RBM15	AC016394.2	0.559613	1.16887e-29	postive
YTHDC1	AC016394.2	0.531715	2.00118e-26	postive
YTHDC2	AC016394.2	0.500888	3.48302e-23	postive
YTHDF2	AC016394.2	0.489107	4.9663e-22	postive
YTHDF3	AC016394.2	0.40304	7.90092e-15	postive
HNRNPC	AC016394.2	0.429589	7.76757e-17	postive
FMR1	AC016394.2	0.406564	4.37878e-15	postive
HNRNPA2B1	AC016394.2	0.443417	5.92309e-18	postive
RBMX	AC016394.2	0.402733	8.31601e-15	postive
FTO	AC016394.2	0.410003	2.44524e-15	postive
[truncated: 249 more rows]

## Sheet: 3
id	HR	HR.95L	HR.95H	pvalue
LINC01711	1.55482	1.20474	2.00662	0.000696223
AC099343.2	0.629071	0.405274	0.976451	0.03881
AC087286.2	1.4268	1.03236	1.97194	0.0313301
AC106881.1	2.28895	1.09696	4.77622	0.027346
AC022915.2	1.85805	1.2458	2.77121	0.00238551
REPIN1-AS1	0.735482	0.573263	0.943606	0.0156692
LASTR	1.45708	1.04637	2.02901	0.0258635
AC008808.1	1.98656	1.0694	3.6903	0.0298311
AC012213.3	1.63591	1.06764	2.50664	0.0237858
AC009961.3	1.53269	1.09052	2.15414	0.0139352
AL512506.1	0.616011	0.430075	0.882334	0.00822165
AC010327.5	0.478879	0.255628	0.897102	0.0215045
AC027601.5	1.56423	1.0545	2.32035	0.0261676
AP4B1-AS1	0.63158	0.400991	0.994769	0.0474131
AL133482.1	1.62572	1.0731	2.46293	0.0218567
AC025766.1	1.86843	1.19176	2.92928	0.00643712
AP001271.1	0.78092	0.616753	0.988785	0.040012
AL121821.2	3.64568	1.38738	9.57993	0.00868564
LINC00454	1.54437	1.07493	2.21883	0.0187336
AL139147.1	2.39232	1.44807	3.95227	0.000660707
AP000894.2	2.36006	1.29449	4.30276	0.00507333
AC015813.1	0.786656	0.624633	0.990706	0.0414179
AP000941.1	1.66775	1.06522	2.61109	0.0253399
AL049838.1	1.39573	1.05471	1.847	0.0196675
LINC00412	0.572386	0.362164	0.904636	0.0168887

## Sheet: 4
id	HR	HR.95L	HR.95H	pvalue	coef
AC099343.2	0.655494	0.38909	1.1043	0.112479	-0.422365
REPIN1.AS1	0.680198	0.515354	0.897768	0.00649711	-0.385372
LASTR	1.62913	1.18903	2.23211	0.00238477	0.488044
AC008808.1	1.8922	0.956824	3.74197	0.0667875	0.637739
AC027601.5	1.80897	1.14578	2.85603	0.0109588	0.592757
AC025766.1	2.58275	1.4921	4.47061	0.000700221	0.948853
AP001271.1	0.648002	0.481192	0.872638	0.00427521	-0.433861
LINC00454	1.69314	1.11985	2.55991	0.012537	0.526585
AL139147.1	2.4514	1.30463	4.60617	0.00533157	0.896659
AC015813.1	0.783466	0.577911	1.06214	0.116018	-0.244027
LINC00412	0.347734	0.201025	0.601512	0.000158133	-1.05632

## Sheet: 5
Covariates	Type	Total	Test	Train	Pvalue
Age	<=65	144(45.28%)	45(47.87%)	99(44.2%)	0.5766
Age	>65	173(54.4%)	48(51.06%)	125(55.8%)
Age	unknow	1(0.31%)	1(1.06%)	0(0%)
Gender	FEMALE	117(36.79%)	35(37.23%)	82(36.61%)	1
Gender	MALE	201(63.21%)	59(62.77%)	142(63.39%)
Grade	G1	7(2.2%)	1(1.06%)	6(2.68%)	0.6687
Grade	G2	116(36.48%)	35(37.23%)	81(36.16%)
Grade	G3	188(59.12%)	55(58.51%)	133(59.38%)
Grade	unknow	7(2.2%)	3(3.19%)	4(1.79%)
Stage	Stage I	43(13.52%)	15(15.96%)	28(12.5%)	0.5207
Stage	Stage II	101(31.76%)	26(27.66%)	75(33.48%)
Stage	Stage III	130(40.88%)	41(43.62%)	89(39.73%)
Stage	Stage IV	31(9.75%)	7(7.45%)	24(10.71%)
Stage	unknow	13(4.09%)	5(5.32%)	8(3.57%)
T	T1	16(5.03%)	7(7.45%)	9(4.02%)	0.3283
T	T2	68(21.38%)	23(24.47%)	45(20.09%)
T	T3	150(47.17%)	38(40.43%)	112(50%)
T	T4	80(25.16%)	24(25.53%)	56(25%)
T	unknow	4(1.26%)	2(2.13%)	2(0.89%)
M	M0	286(89.94%)	86(91.49%)	200(89.29%)	0.7197
M	M1	21(6.6%)	5(5.32%)	16(7.14%)
M	unknow	11(3.46%)	3(3.19%)	8(3.57%)
N	N0	94(29.56%)	29(30.85%)	65(29.02%)	0.1272
N	N1	85(26.73%)	32(34.04%)	53(23.66%)
N	N2	68(21.38%)	21(22.34%)	47(20.98%)
N	N3	62(19.5%)	12(12.77%)	50(22.32%)
N	unknow	9(2.83%)	0(0%)	9(4.02%)

## Sheet: 6
unicox
id	HR	HR.95L	HR.95H	pvalue
Age	1.02436	1.00614	1.04292	0.0085941
Gender	1.32663	0.905109	1.94446	0.147371
Grade	1.2398	0.869192	1.76842	0.235518
Stage	1.5004	1.20509	1.86807	0.000285404
riskScore	1.13953	1.1016	1.17876	3.93988e-14
multiCox
id	HR	HR.95L	HR.95H	pvalue
Age	1.03531	1.0157	1.0553	0.000376418
Gender	1.24861	0.848943	1.83645	0.25932
Grade	1.14779	0.798361	1.65015	0.456777
Stage	1.6622	1.30917	2.11042	3.02522e-05
riskScore	1.1432	1.10435	1.18342	3.27088e-14

## Sheet: 7
ONTOLOGY	ID	Description	GeneRatio	BgRatio	pvalue	p.adjust	qvalue	geneID	Count
BP	GO:0003012	muscle system process	37/288	449/18800	6.09567e-17	1.99146e-13	1.56948e-13	CALD1/ACTA2/PI16/DES/KCNMA1/TMOD1/CASQ2/GNAO1/TPM2/CHRNA3/SYNM/CRYAB/SCN7A/PTGER3/CACNA1H/MYOCD/TACR2/ADRA1B/SGCD/MYL9/MYOC/PPP1R12B/FLNA/CHRM2/LMOD1/RGS4/CNN1/SGCA/ACTN2/ATP1A2/PLN/AKAP6/MYLK/CAV1/HAND2/MYH11/IGF1	37
BP	GO:0006936	muscle contraction	31/288	349/18800	3.06706e-15	5.01004e-12	3.94843e-12	CALD1/ACTA2/DES/KCNMA1/TMOD1/CASQ2/GNAO1/TPM2/CHRNA3/SYNM/CRYAB/SCN7A/PTGER3/CACNA1H/MYOCD/TACR2/ADRA1B/SGCD/MYL9/PPP1R12B/FLNA/CHRM2/LMOD1/CNN1/SGCA/ACTN2/ATP1A2/PLN/MYLK/CAV1/MYH11	31
BP	GO:0030198	extracellular matrix organization	24/288	307/18800	7.00116e-11	4.6631e-08	3.67501e-08	MMP11/COL8A2/CMA1/COL8A1/PHLDB2/SFRP2/CCDC80/ADAMTS16/ELANE/DDR2/FKBP10/FAP/COL11A1/COL14A1/GREM1/ANGPTL7/ADAMTS8/CTSG/HMCN1/AEBP1/COL10A1/CAV1/MYH11/MFAP4	24
BP	GO:0051146	striated muscle cell differentiation	23/288	281/18800	7.07242e-11	4.6631e-08	3.67501e-08	HOPX/PI16/TMOD1/ACTC1/PGM5/CDH2/ASB2/BVES/CACNA1H/MYOCD/SGCD/MYL9/GREM1/LMOD1/RGS4/CSRP1/FLNC/LDB3/ACTN2/AKAP6/CFL2/MYH11/IGF1	23
BP	GO:0043062	extracellular structure organization	24/288	308/18800	7.48958e-11	4.6631e-08	3.67501e-08	MMP11/COL8A2/CMA1/COL8A1/PHLDB2/SFRP2/CCDC80/ADAMTS16/ELANE/DDR2/FKBP10/FAP/COL11A1/COL14A1/GREM1/ANGPTL7/ADAMTS8/CTSG/HMCN1/AEBP1/COL10A1/CAV1/MYH11/MFAP4	24
BP	GO:0045229	external encapsulating structure organization	24/288	310/18800	8.564e-11	4.6631e-08	3.67501e-08	MMP11/COL8A2/CMA1/COL8A1/PHLDB2/SFRP2/CCDC80/ADAMTS16/ELANE/DDR2/FKBP10/FAP/COL11A1/COL14A1/GREM1/ANGPTL7/ADAMTS8/CTSG/HMCN1/AEBP1/COL10A1/CAV1/MYH11/MFAP4	24
BP	GO:0055001	muscle cell development	18/288	183/18800	4.58555e-10	2.14014e-07	1.68666e-07	PI16/TMOD1/ACTC1/PGM5/ASB2/BVES/SGCD/MYL9/LMOD1/RGS4/CSRP1/FLNC/LDB3/ACTN2/AKAP6/CFL2/MYH11/IGF1	18
BP	GO:0042692	muscle cell differentiation	25/288	387/18800	1.53905e-09	6.28508e-07	4.9533e-07	FGF10/HOPX/PI16/TMOD1/ACTC1/PGM5/CDH2/ASB2/BVES/CACNA1H/RBPMS2/MYOCD/SGCD/MYL9/GREM1/LMOD1/RGS4/CSRP1/FLNC/LDB3/ACTN2/AKAP6/CFL2/MYH11/IGF1	25
BP	GO:0030239	myofibril assembly	11/288	66/18800	4.58529e-09	1.66446e-06	1.31177e-06	TMOD1/ACTC1/PGM5/MYL9/LMOD1/CSRP1/FLNC/LDB3/ACTN2/CFL2/MYH11	11
BP	GO:0055002	striated muscle cell development	11/288	67/18800	5.41204e-09	1.76812e-06	1.39346e-06	TMOD1/ACTC1/PGM5/MYL9/LMOD1/CSRP1/FLNC/LDB3/ACTN2/CFL2/MYH11	11
BP	GO:0014706	striated muscle tissue development	19/288	248/18800	9.94706e-09	2.95428e-06	2.32828e-06	HOPX/PI16/ACTC1/PGM5/NOG/ASB2/BVES/MYOCD/SGCD/ALDH1A2/COL11A1/GREM1/RGS4/JPH2/ACTN2/PLN/AKAP6/MYH11/IGF1	19
BP	GO:0090257	regulation of muscle system process	19/288	250/18800	1.13388e-08	3.03731e-06	2.39372e-06	PI16/KCNMA1/CASQ2/CHRNA3/MYOCD/TACR2/ADRA1B/MYL9/PPP1R12B/CHRM2/RGS4/CNN1/SGCA/ATP1A2/PLN/AKAP6/CAV1/HAND2/IGF1	19
BP	GO:0031032	actomyosin structure organization	17/288	199/18800	1.2086e-08	3.03731e-06	2.39372e-06	SFRP1/TMOD1/ACTC1/PGM5/PHLDB2/MYL9/MYOC/SORBS1/LMOD1/CSRP1/CNN1/FLNC/LDB3/ACTN2/CFL2/FERMT2/MYH11	17
BP	GO:0010927	cellular component assembly involved in morphogenesis	13/288	112/18800	1.71394e-08	3.86031e-06	3.04233e-06	TMOD1/ACTC1/PGM5/PHLDB2/CNTN1/MYL9/LMOD1/CSRP1/FLNC/LDB3/ACTN2/CFL2/MYH11	13
BP	GO:0060537	muscle tissue development	24/288	405/18800	1.77241e-08	3.86031e-06	3.04233e-06	HOPX/PI16/ACTC1/PGM5/NOG/ASB2/BVES/MYOCD/SGCD/ALDH1A2/MEOX2/COL11A1/GREM1/RGS4/CSRP1/JPH2/ACTN2/PLN/AKAP6/CFL2/MYLK/CAV1/MYH11/IGF1	24
BP	GO:0048738	cardiac muscle tissue development	18/288	234/18800	2.30681e-08	4.71023e-06	3.71215e-06	HOPX/PI16/ACTC1/NOG/ASB2/BVES/MYOCD/SGCD/ALDH1A2/COL11A1/GREM1/RGS4/JPH2/ACTN2/PLN/AKAP6/MYH11/IGF1	18
BP	GO:0001503	ossification	24/288	420/18800	3.54216e-08	6.8072e-06	5.36478e-06	SFRP1/TWIST2/PENK/NOG/OMD/SFRP2/MGP/CHRDL1/RSPO2/ROR2/DDR2/CHRDL2/MYOC/TNC/COL11A1/PRKD1/GREM1/TNN/FFAR4/ASPN/CHRD/HAND2/FERMT2/IGF1	24
BP	GO:0006939	smooth muscle contraction	12/288	112/18800	1.5023e-07	2.72668e-05	2.14891e-05	ACTA2/KCNMA1/CHRNA3/PTGER3/MYOCD/TACR2/CHRM2/CNN1/ATP1A2/MYLK/CAV1/MYH11	12
BP	GO:0090101	negative regulation of transmembrane receptor protein serine/threonine kinase signaling pathway	13/288	135/18800	1.61273e-07	2.77305e-05	2.18545e-05	SFRP1/NOG/SFRP2/CHRDL1/TGFB1I1/RBPMS2/CD109/GREM1/ASPN/CILP/GREM2/CHRD/CAV1	13
BP	GO:0045667	regulation of osteoblast differentiation	13/288	136/18800	1.75903e-07	2.87338e-05	2.26452e-05	SFRP1/TWIST2/NOG/SFRP2/DDR2/PRKD1/GREM1/TNN/FFAR4/CHRD/HAND2/FERMT2/IGF1	13
BP	GO:0001649	osteoblast differentiation	17/288	241/18800	1.9966e-07	3.10613e-05	2.44796e-05	SFRP1/TWIST2/PENK/NOG/SFRP2/RSPO2/DDR2/MYOC/TNC/PRKD1/GREM1/TNN/FFAR4/CHRD/HAND2/FERMT2/IGF1	17
BP	GO:0031589	cell-substrate adhesion	21/288	364/18800	2.22812e-07	3.30876e-05	2.60765e-05	SFRP1/SPOCK1/APOD/COL8A1/PHLDB2/BVES/CCDC80/JAM3/MYOC/SORBS1/ACER2/NPY/SERPINE1/FLNA/GREM1/FN1/TNN/LIMS2/ACTN2/ITGBL1/FERMT2	21
BP	GO:0055007	cardiac muscle cell differentiation	12/288	121/18800	3.52226e-07	5.00314e-05	3.943e-05	PI16/ACTC1/ASB2/BVES/MYOCD/SGCD/GREM1/RGS4/ACTN2/AKAP6/MYH11/IGF1	12
BP	GO:0061564	axon development	24/288	479/18800	4.01918e-07	5.47111e-05	4.3118e-05	MAP1B/APOD/CDH2/NOG/LAMA1/NDN/SLIT2/NEXN/CNTN1/EFNB3/BOC/TSPAN2/RELN/ARHGEF25/FLNA/FN1/NRXN3/TNN/NTN1/RGMA/DCLK1/CRTAC1/PLXNA4/KLK8	24
BP	GO:0055013	cardiac muscle cell development	10/288	81/18800	4.38579e-07	5.73135e-05	4.51691e-05	PI16/ACTC1/ASB2/BVES/SGCD/RGS4/ACTN2/AKAP6/MYH11/IGF1	10
BP	GO:0030178	negative regulation of Wnt signaling pathway	14/288	174/18800	4.99964e-07	6.28224e-05	4.95106e-05	SFRP1/CDH2/NOG/SFRP4/SFRP2/ROR2/APCDD1L/IGFBP6/GREM1/TNN/RNF43/DACT3/CAV1/BARX1	14
BP	GO:0035051	cardiocyte differentiation	13/288	153/18800	6.90254e-07	8.35207e-05	6.5823e-05	PI16/ACTC1/ASB2/BVES/MYOCD/SGCD/GREM1/RGS4/ACTN2/AKAP6/HAND2/MYH11/IGF1	13
BP	GO:0090092	regulation of transmembrane receptor protein serine/threonine kinase signaling pathway	17/288	267/18800	8.44825e-07	9.70649e-05	7.64973e-05	FGF10/SFRP1/NOG/SFRP4/SFRP2/CHRDL1/TGFB1I1/RBPMS2/MYOCD/CD109/GREM1/ASPN/CILP/RGMA/GREM2/CHRD/CAV1	17
BP	GO:0055006	cardiac cell development	10/288	87/18800	8.61611e-07	9.70649e-05	7.64973e-05	PI16/ACTC1/ASB2/BVES/SGCD/RGS4/ACTN2/AKAP6/MYH11/IGF1	10
BP	GO:0060485	mesenchyme development	18/288	301/18800	9.9554e-07	0.000108414	8.54417e-05	FGF10/ACTA2/SFRP1/ACTC1/CDH2/NOG/BNC2/PHLDB2/SFRP2/TGFB1I1/ALDH1A2/ACTG2/FLNA/GREM1/FN1/DACT3/HAND2/FERMT2	18
BP	GO:0007517	muscle organ development	19/288	334/18800	1.05203e-06	0.000110871	8.73775e-05	FHL1/DES/ACTC1/NOG/ASB2/BVES/CRYAB/CACNA1H/MYOCD/SGCD/MEOX2/COL11A1/JPH2/SGCA/CFL2/MYLK/CAV1/TAGLN/IGF1	19
BP	GO:0010810	regulation of cell-substrate adhesion	15/288	217/18800	1.35871e-06	0.000138716	0.000109323	SFRP1/SPOCK1/APOD/COL8A1/PHLDB2/CCDC80/MYOC/ACER2/NPY/SERPINE1/FLNA/GREM1/FN1/LIMS2/FERMT2	15
BP	GO:0060047	heart contraction	16/288	247/18800	1.42306e-06	0.000140883	0.000111031	ABCC9/HOPX/DES/HSPB7/CASQ2/ACTC1/BVES/CACNA1H/ADRA1B/SGCD/FLNA/CHRM2/RGS4/ATP1A2/PLN/CAV1	16
BP	GO:0006937	regulation of muscle contraction	13/288	170/18800	2.27326e-06	0.000218433	0.000172148	KCNMA1/CASQ2/CHRNA3/MYOCD/TACR2/ADRA1B/MYL9/PPP1R12B/CHRM2/CNN1/ATP1A2/PLN/CAV1	13
BP	GO:0003015	heart process	16/288	257/18800	2.38828e-06	0.000222929	0.000175691	ABCC9/HOPX/DES/HSPB7/CASQ2/ACTC1/BVES/CACNA1H/ADRA1B/SGCD/FLNA/CHRM2/RGS4/ATP1A2/PLN/CAV1	16
BP	GO:0030514	negative regulation of BMP signaling pathway	8/288	58/18800	2.71575e-06	0.000246454	0.000194231	SFRP1/NOG/SFRP2/CHRDL1/RBPMS2/GREM1/GREM2/CHRD	8
BP	GO:0010975	regulation of neuron projection development	21/288	431/18800	3.38419e-06	0.000298815	0.000235497	SFRP1/SPOCK1/MAP1B/CDH2/CHRNA3/SFRP2/TENM3/ROR2/DPYSL3/SLIT2/CNTN1/EFNB3/RELN/PRKD1/FLNA/FN1/NEGR1/NTN1/RGMA/PLXNA4/KLK8	21
BP	GO:0007178	transmembrane receptor protein serine/threonine kinase signaling pathway	19/288	368/18800	4.37032e-06	0.000375733	0.000296117	FGF10/SFRP1/NOG/SFRP4/SFRP2/CHRDL1/ROR2/TGFB1I1/RBPMS2/MYOCD/CD109/GREM1/ASPN/CILP/RGMA/GREM2/CHRD/CAV1/FERMT2	19
BP	GO:0030199	collagen fibril organization	8/288	62/18800	4.54324e-06	0.000380584	0.00029994	MMP11/SFRP2/DDR2/FKBP10/COL11A1/COL14A1/GREM1/AEBP1	8
BP	GO:0030510	regulation of BMP signaling pathway	10/288	105/18800	4.8767e-06	0.000393571	0.000310175	SFRP1/NOG/SFRP4/SFRP2/CHRDL1/RBPMS2/GREM1/RGMA/GREM2/CHRD	10
BP	GO:0008016	regulation of heart contraction	14/288	211/18800	4.93921e-06	0.000393571	0.000310175	ABCC9/HOPX/DES/HSPB7/CASQ2/BVES/CACNA1H/ADRA1B/FLNA/CHRM2/RGS4/ATP1A2/PLN/CAV1	14
BP	GO:0016049	cell growth	22/288	484/18800	6.01336e-06	0.000467753	0.000368638	FHL1/PI16/SFRP1/SPOCK1/MAP1B/PAPPA2/SFRP2/CRYAB/NDN/SLIT2/MYOCD/TNC/GREM1/FN1/RGS4/TNN/DACT3/NTN1/AKAP6/DCLK1/PLXNA4/IGF1	22
BP	GO:0006940	regulation of smooth muscle contraction	8/288	65/18800	6.51822e-06	0.000494616	0.000389809	KCNMA1/CHRNA3/MYOCD/TACR2/CHRM2/CNN1/ATP1A2/CAV1	8
BP	GO:0070372	regulation of ERK1 and ERK2 cascade	17/288	311/18800	6.6615e-06	0.000494616	0.000389809	FGF10/ACTA2/DUSP26/TNFAIP8L3/ADIPOQ/NPY/CCL23/ADCYAP1/FN1/FFAR4/LMO3/THPO/PLA2G5/AKAP12/HAND2/FERMT2/IGF1	17
BP	GO:0016055	Wnt signaling pathway	21/288	452/18800	7.04994e-06	0.000511826	0.000403372	FGF10/SFRP1/RSPO1/CDH2/NOG/SFRP4/SFRP2/RSPO2/ROR2/TGFB1I1/APCDD1L/IGFBP6/MYOC/GREM1/TNN/RNF43/DACT3/CPE/CAV1/BARX1/FERMT2	21
BP	GO:0198738	cell-cell signaling by wnt	21/288	454/18800	7.5411e-06	0.000525444	0.000414104	FGF10/SFRP1/RSPO1/CDH2/NOG/SFRP4/SFRP2/RSPO2/ROR2/TGFB1I1/APCDD1L/IGFBP6/MYOC/GREM1/TNN/RNF43/DACT3/CPE/CAV1/BARX1/FERMT2	21
BP	GO:0090287	regulation of cellular response to growth factor stimulus	17/288	314/18800	7.55918e-06	0.000525444	0.000414104	FGF10/SFRP1/NOG/SFRP4/SFRP2/CHRDL1/TGFB1I1/SLIT2/RBPMS2/MYOCD/CD109/GREM1/ASPN/RGMA/GREM2/CHRD/CAV1	17
BP	GO:0051216	cartilage development	13/288	195/18800	1.024e-05	0.000696957	0.000549275	GHR/SNORC/EFEMP1/NOG/SFRP2/MGP/RSPO2/ROR2/CHRDL2/COL11A1/GREM1/HAND2/EPYC	13
BP	GO:0007044	cell-substrate junction assembly	9/288	92/18800	1.17227e-05	0.000779269	0.000614146	SFRP1/APOD/PHLDB2/MYOC/SORBS1/GREM1/FN1/ACTN2/FERMT2	9
BP	GO:0045668	negative regulation of osteoblast differentiation	7/288	51/18800	1.19703e-05	0.000779269	0.000614146	SFRP1/TWIST2/NOG/GREM1/TNN/CHRD/HAND2	7
BP	GO:0090090	negative regulation of canonical Wnt signaling pathway	11/288	142/18800	1.21649e-05	0.000779269	0.000614146	SFRP1/CDH2/NOG/SFRP4/SFRP2/ROR2/IGFBP6/GREM1/TNN/DACT3/CAV1	11
BP	GO:0007160	cell-matrix adhesion	14/288	235/18800	1.68448e-05	0.00105831	0.000834059	SFRP1/APOD/PHLDB2/JAM3/MYOC/SORBS1/ACER2/SERPINE1/GREM1/FN1/TNN/ACTN2/ITGBL1/FERMT2	14
BP	GO:0070371	ERK1 and ERK2 cascade	17/288	335/18800	1.75259e-05	0.00108032	0.000851408	FGF10/ACTA2/DUSP26/TNFAIP8L3/ADIPOQ/NPY/CCL23/ADCYAP1/FN1/FFAR4/LMO3/THPO/PLA2G5/AKAP12/HAND2/FERMT2/IGF1	17
BP	GO:0030111	regulation of Wnt signaling pathway	17/288	336/18800	1.82087e-05	0.00110007	0.000866966	FGF10/SFRP1/RSPO1/CDH2/NOG/SFRP4/SFRP2/RSPO2/ROR2/APCDD1L/IGFBP6/GREM1/TNN/RNF43/DACT3/CAV1/BARX1	17
BP	GO:0045444	fat cell differentiation	14/288	237/18800	1.85196e-05	0.00110007	0.000866966	FGF10/MMP11/SFRP1/SFRP2/TGFB1I1/RUNX1T1/ADIPOQ/SLC2A4/FABP4/MEDAG/FFAR4/LMO3/RETN/FERMT2	14
BP	GO:0150115	cell-substrate junction organization	9/288	98/18800	1.96019e-05	0.00114356	0.000901245	SFRP1/APOD/PHLDB2/MYOC/SORBS1/GREM1/FN1/ACTN2/FERMT2	9
BP	GO:0001558	regulation of cell growth	19/288	415/18800	2.37549e-05	0.00136153	0.00107303	FHL1/PI16/SFRP1/SPOCK1/MAP1B/PAPPA2/SFRP2/CRYAB/SLIT2/MYOCD/TNC/GREM1/FN1/RGS4/DACT3/NTN1/AKAP6/PLXNA4/IGF1	19
BP	GO:0048762	mesenchymal cell differentiation	14/288	244/18800	2.55953e-05	0.00144172	0.00113623	FGF10/SFRP1/CDH2/NOG/PHLDB2/SFRP2/TGFB1I1/ALDH1A2/FLNA/GREM1/FN1/DACT3/HAND2/FERMT2	14
BP	GO:0070374	positive regulation of ERK1 and ERK2 cascade	13/288	220/18800	3.66738e-05	0.00203073	0.00160043	FGF10/ACTA2/TNFAIP8L3/NPY/CCL23/ADCYAP1/FFAR4/THPO/PLA2G5/AKAP12/HAND2/FERMT2/IGF1	13
BP	GO:0042060	wound healing	19/288	429/18800	3.73351e-05	0.0020329	0.00160213	FGF10/ACTA2/NOG/PHLDB2/CD109/MYL9/FKBP10/FAP/ANXA8/SERPINE1/FLNA/FN1/CSRP1/CTSG/TFPI2/MYLK/CAV1/FERMT2/IGF1	19
BP	GO:0048041	focal adhesion assembly	8/288	83/18800	4.01537e-05	0.00215053	0.00169484	SFRP1/APOD/PHLDB2/MYOC/SORBS1/GREM1/ACTN2/FERMT2	8
BP	GO:0030509	BMP signaling pathway	11/288	162/18800	4.16133e-05	0.00219275	0.00172812	SFRP1/NOG/SFRP4/SFRP2/CHRDL1/ROR2/RBPMS2/GREM1/RGMA/GREM2/CHRD	11
BP	GO:0043266	regulation of potassium ion transport	9/288	110/18800	4.92946e-05	0.00255628	0.00201461	VIP/FHL1/CASQ2/KCNMB1/FLNA/RGS4/ACTN2/AKAP6/CAV1	9
BP	GO:0061448	connective tissue development	14/288	260/18800	5.12902e-05	0.00257434	0.00202885	ACTA2/GHR/SNORC/EFEMP1/NOG/SFRP2/MGP/RSPO2/ROR2/CHRDL2/COL11A1/GREM1/HAND2/EPYC	14
BP	GO:1903522	regulation of blood circulation	14/288	260/18800	5.12902e-05	0.00257434	0.00202885	ABCC9/HOPX/DES/HSPB7/CASQ2/BVES/CACNA1H/ADRA1B/FLNA/CHRM2/RGS4/ATP1A2/PLN/CAV1	14
BP	GO:1903034	regulation of response to wounding	11/288	166/18800	5.2007e-05	0.00257434	0.00202885	ACTA2/PHLDB2/CD109/FAP/SERPINE1/FLNA/RGMA/MYLK/CAV1/FERMT2/KLK8	11
BP	GO:0060828	regulation of canonical Wnt signaling pathway	14/288	261/18800	5.34645e-05	0.0025778	0.00203157	FGF10/SFRP1/RSPO1/CDH2/NOG/SFRP4/SFRP2/RSPO2/ROR2/IGFBP6/GREM1/TNN/DACT3/CAV1	14
BP	GO:0010959	regulation of metal ion transport	18/288	403/18800	5.36548e-05	0.0025778	0.00203157	VIP/FHL1/CASQ2/KCNMB1/CNTN1/RRAD/PRKD1/FLNA/RGS4/PLPP4/JPH2/BPIFA1/ACTN2/ATP1A2/PLN/AKAP6/MYLK/CAV1	18
BP	GO:0003018	vascular process in circulatory system	14/288	263/18800	5.80561e-05	0.00274883	0.00216637	ABCC9/ACTA2/KCNMA1/KCNMB1/SLIT2/TACR2/ADRA1B/SLC2A4/SLC7A2/ATP1A2/NPR3/AKAP12/CAV1/FERMT2	14
BP	GO:0045598	regulation of fat cell differentiation	10/288	142/18800	6.83441e-05	0.00318972	0.00251383	MMP11/SFRP1/SFRP2/TGFB1I1/RUNX1T1/ADIPOQ/MEDAG/FFAR4/LMO3/FERMT2	10
BP	GO:0090288	negative regulation of cellular response to growth factor stimulus	9/288	115/18800	6.98494e-05	0.00321406	0.00253301	SFRP1/NOG/SFRP2/CHRDL1/SLIT2/RBPMS2/GREM1/GREM2/CHRD	9
BP	GO:0043410	positive regulation of MAPK cascade	20/288	491/18800	7.4864e-05	0.00333755	0.00263034	FGF10/ACTA2/GHR/CDH2/TNFAIP8L3/ROR2/ELANE/ADRA1B/IGFBP6/NPY/CARTPT/CCL23/ADCYAP1/FFAR4/THPO/PLA2G5/AKAP12/HAND2/FERMT2/IGF1	20
BP	GO:0071772	response to BMP	11/288	173/18800	7.55981e-05	0.00333755	0.00263034	SFRP1/NOG/SFRP4/SFRP2/CHRDL1/ROR2/RBPMS2/GREM1/RGMA/GREM2/CHRD	11
BP	GO:0071773	cellular response to BMP stimulus	11/288	173/18800	7.55981e-05	0.00333755	0.00263034	SFRP1/NOG/SFRP4/SFRP2/CHRDL1/ROR2/RBPMS2/GREM1/RGMA/GREM2/CHRD	11
BP	GO:0034394	protein localization to cell surface	7/288	69/18800	8.82035e-05	0.00384214	0.00302801	FGF10/JAM3/FGF7/FLNA/TMEM35A/FCN1/ACTN2	7
BP	GO:0006813	potassium ion transport	13/288	243/18800	0.000101225	0.00435134	0.00342931	ABCC9/VIP/FHL1/KCNMA1/CASQ2/KCNMB1/KCNK3/FLNA/RGS4/ACTN2/ATP1A2/AKAP6/CAV1	13
BP	GO:0007188	adenylate cyclase-modulating G protein-coupled receptor signaling pathway	13/288	244/18800	0.000105481	0.00437245	0.00344595	VIP/ADCY5/GNAO1/PTGER3/ADRA1B/NPY1R/PTGER1/ADCYAP1/FLNA/CHRM2/PLN/NPR3/AKAP12	13
BP	GO:1901379	regulation of potassium ion transmembrane transport	8/288	95/18800	0.000105633	0.00437245	0.00344595	FHL1/CASQ2/KCNMB1/FLNA/RGS4/ACTN2/AKAP6/CAV1	8
BP	GO:0051051	negative regulation of transport	19/288	464/18800	0.000105731	0.00437245	0.00344595	VIP/SFRP1/CASQ2/MAP1B/APOD/SFRP4/CRYAB/PTGER3/TACR2/ADIPOQ/RRAD/PRKD1/CARTPT/RGS4/FFAR4/ACTN2/ATP1A2/PLN/CAV1	19
BP	GO:0010811	positive regulation of cell-substrate adhesion	9/288	122/18800	0.000110382	0.00450771	0.00355255	SFRP1/COL8A1/CCDC80/MYOC/NPY/FLNA/FN1/LIMS2/FERMT2	9
BP	GO:0071711	basement membrane organization	5/288	32/18800	0.000116902	0.00465251	0.00366666	MMP11/CMA1/PHLDB2/HMCN1/CAV1	5
BP	GO:0022612	gland morphogenesis	9/288	123/18800	0.000117524	0.00465251	0.00366666	FGF10/SFRP1/NOG/LAMA1/TNC/FGF7/LIMS2/NTN1/CAV1	9
BP	GO:0055074	calcium ion homeostasis	19/288	468/18800	0.0001182	0.00465251	0.00366666	ADCY5/TAC1/CASQ2/PTGER3/ELANE/ADRA1B/SGCD/KCNK3/PTGER1/PRKD1/CCL23/ADCYAP1/FFAR4/JPH2/ATP1A2/PLN/AKAP6/CAV1/CALB2	19
BP	GO:0007409	axonogenesis	18/288	430/18800	0.000122051	0.00474691	0.00374106	MAP1B/CDH2/NOG/LAMA1/NDN/SLIT2/NEXN/CNTN1/EFNB3/BOC/RELN/ARHGEF25/FN1/NRXN3/TNN/NTN1/DCLK1/PLXNA4	18
BP	GO:0008217	regulation of blood pressure	11/288	183/18800	0.000124846	0.00477794	0.00376551	ACTA2/CMA1/ADAMTS16/ADRA1B/ADIPOQ/NPY1R/NPY/CARTPT/CTSG/ATP1A2/NPR3	11
BP	GO:0048662	negative regulation of smooth muscle cell proliferation	7/288	73/18800	0.000126446	0.00477794	0.00376551	VIP/APOD/MYOCD/ADIPOQ/OGN/CNN1/NPR3	7
BP	GO:0032970	regulation of actin filament-based process	17/288	393/18800	0.000127236	0.00477794	0.00376551	ACTA2/SFRP1/TMOD1/PHLDB2/SLIT2/JAM3/SYNPO2/MYOC/FLNA/LMOD1/RGS4/ACTN2/ATP1A2/PLN/CFL2/CAV1/FERMT2	17
BP	GO:0051480	regulation of cytosolic calcium ion concentration	16/288	356/18800	0.000129633	0.00481263	0.00379286	ADCY5/TAC1/CASQ2/PTGER3/ADRA1B/KCNK3/PTGER1/PRKD1/ADCYAP1/FFAR4/JPH2/ATP1A2/PLN/AKAP6/CAV1/CALB2	16
BP	GO:0071805	potassium ion transmembrane transport	12/288	219/18800	0.000149104	0.00547331	0.00431354	ABCC9/FHL1/KCNMA1/CASQ2/KCNMB1/KCNK3/FLNA/RGS4/ACTN2/ATP1A2/AKAP6/CAV1	12
BP	GO:0010717	regulation of epithelial to mesenchymal transition	8/288	102/18800	0.000173799	0.00630889	0.00497206	SFRP1/NOG/PHLDB2/SFRP2/TGFB1I1/GREM1/DACT3/FERMT2	8
BP	GO:0050673	epithelial cell proliferation	18/288	443/18800	0.000176488	0.00633611	0.00499351	FGF10/VIP/COL8A2/SFRP1/NOG/COL8A1/SFRP2/CD109/ALDH1A2/FAP/FGF7/PRKD1/LIMS2/PTPRN/THBS4/CAV1/KLK8/IGF1	18
BP	GO:0007626	locomotory behavior	11/288	192/18800	0.000190337	0.00675903	0.00532682	ADCY5/TMOD1/PENK/CHRNA3/CNTN1/EFNB3/NPY1R/RELN/NEGR1/ATP1A2/GAD1	11
BP	GO:0050730	regulation of peptidyl-tyrosine phosphorylation	13/288	261/18800	0.000205449	0.00721722	0.00568792	FGF10/SFRP1/GHR/SFRP2/CRLF1/CNTN1/ADIPOQ/RELN/FGF7/GREM1/THBS4/CAV1/IGF1	13
BP	GO:0048588	developmental cell growth	12/288	227/18800	0.00020813	0.00723361	0.00570084	PI16/MAP1B/NDN/SLIT2/FN1/RGS4/TNN/NTN1/AKAP6/DCLK1/PLXNA4/IGF1	12
BP	GO:0007015	actin filament organization	18/288	450/18800	0.000213818	0.00732757	0.00577489	CALD1/SFRP1/TMOD1/ACTC1/TPM2/PHLDB2/DPYSL3/SLIT2/SYNPO2/MYOC/SORBS1/FLNA/LMOD1/RGS4/HMCN1/ACTN2/CFL2/FERMT2	18
BP	GO:0061050	regulation of cell growth involved in cardiac muscle cell development	4/288	20/18800	0.000215319	0.00732757	0.00577489	PI16/RGS4/AKAP6/IGF1	4
BP	GO:0018108	peptidyl-tyrosine phosphorylation	16/288	373/18800	0.000220255	0.00741828	0.00584638	FGF10/SFRP1/GHR/EFEMP1/SFRP2/ROR2/CRLF1/DDR2/CNTN1/ADIPOQ/RELN/FGF7/GREM1/THBS4/CAV1/IGF1	16
BP	GO:0035637	multicellular organismal signaling	10/288	164/18800	0.000224753	0.00749252	0.00590489	ABCC9/CASQ2/SCN7A/CACNA1H/JAM3/CARTPT/FLNA/ATP1A2/PLN/CAV1	10
BP	GO:0018212	peptidyl-tyrosine modification	16/288	376/18800	0.000240966	0.00787235	0.00620423	FGF10/SFRP1/GHR/EFEMP1/SFRP2/ROR2/CRLF1/DDR2/CNTN1/ADIPOQ/RELN/FGF7/GREM1/THBS4/CAV1/IGF1	16
BP	GO:1902903	regulation of supramolecular fiber organization	16/288	376/18800	0.000240966	0.00787235	0.00620423	SFRP1/TMOD1/MAP1B/PHLDB2/CRYAB/SLIT2/TUBB4A/SYNPO2/MYOC/FLNA/LMOD1/RGS4/ACTN2/AEBP1/CFL2/FERMT2	16
BP	GO:0006874	cellular calcium ion homeostasis	18/288	456/18800	0.000251136	0.00812337	0.00640206	ADCY5/TAC1/CASQ2/PTGER3/ELANE/ADRA1B/KCNK3/PTGER1/PRKD1/CCL23/ADCYAP1/FFAR4/JPH2/ATP1A2/PLN/AKAP6/CAV1/CALB2	18
BP	GO:0071867	response to monoamine	8/288	108/18800	0.000257824	0.00817778	0.00644495	ADCY5/GNAO1/PENK/ADIPOQ/PTGER1/FLNA/CHRM2/RGS4	8
BP	GO:0071869	response to catecholamine	8/288	108/18800	0.000257824	0.00817778	0.00644495	ADCY5/GNAO1/PENK/ADIPOQ/PTGER1/FLNA/CHRM2/RGS4	8
BP	GO:0090263	positive regulation of canonical Wnt signaling pathway	8/288	109/18800	0.000274613	0.00855962	0.00674588	FGF10/SFRP1/RSPO1/SFRP4/SFRP2/RSPO2/ROR2/CAV1	8
BP	GO:0007411	axon guidance	12/288	234/18800	0.000275103	0.00855962	0.00674588	NOG/LAMA1/SLIT2/NEXN/CNTN1/EFNB3/BOC/RELN/ARHGEF25/NRXN3/NTN1/PLXNA4	12
BP	GO:0034329	cell junction assembly	17/288	420/18800	0.000278465	0.00858251	0.00676391	SFRP1/MAP1B/APOD/CDH2/PHLDB2/JAM3/MYOC/SORBS1/THBS2/GREM1/FN1/NEGR1/ACTN2/CDH19/NTN1/CAV1/FERMT2	17
BP	GO:0048678	response to axon injury	7/288	83/18800	0.000282935	0.00863877	0.00680825	MAP1B/APOD/DPYSL3/FLNA/RGMA/KLK8/PCSK1	7
BP	GO:0097485	neuron projection guidance	12/288	235/18800	0.000286022	0.00865215	0.0068188	NOG/LAMA1/SLIT2/NEXN/CNTN1/EFNB3/BOC/RELN/ARHGEF25/NRXN3/NTN1/PLXNA4	12
BP	GO:0048660	regulation of smooth muscle cell proliferation	10/288	170/18800	0.000300139	0.0089959	0.00708971	VIP/APOD/ELANE/RBPMS2/MYOCD/ADIPOQ/OGN/CNN1/NPR3/IGF1	10
BP	GO:0043267	negative regulation of potassium ion transport	5/288	39/18800	0.000306232	0.00907455	0.00715169	VIP/CASQ2/RGS4/ACTN2/CAV1	5
BP	GO:0030336	negative regulation of cell migration	15/288	346/18800	0.000308318	0.00907455	0.00715169	SFRP1/APOD/NOG/PHLDB2/SFRP2/DPYSL3/SLIT2/MYOCD/PODN/ADIPOQ/MEOX2/SERPINE1/GREM1/TNN/CHRD	15
BP	GO:0042391	regulation of membrane potential	17/288	425/18800	0.000319276	0.00931317	0.00733975	FHL1/KCNMA1/CASQ2/CHRNA3/BVES/SCN7A/CACNA1H/MYOC/RELN/KCNK3/FLNA/RGS4/ACTN2/ATP1A2/PLN/AKAP6/CAV1	17
BP	GO:0048659	smooth muscle cell proliferation	10/288	173/18800	0.00034512	0.00981912	0.00773849	VIP/APOD/ELANE/RBPMS2/MYOCD/ADIPOQ/OGN/CNN1/NPR3/IGF1	10
BP	GO:0001953	negative regulation of cell-matrix adhesion	5/288	40/18800	0.000345638	0.00981912	0.00773849	APOD/PHLDB2/MYOC/ACER2/SERPINE1	5
BP	GO:0007212	dopamine receptor signaling pathway	5/288	40/18800	0.000345638	0.00981912	0.00773849	ADCY5/GNAO1/PTGER1/FLNA/RGS4	5
BP	GO:0060070	canonical Wnt signaling pathway	14/288	313/18800	0.00035618	0.0100314	0.00790577	FGF10/SFRP1/RSPO1/CDH2/NOG/SFRP4/SFRP2/RSPO2/ROR2/IGFBP6/GREM1/TNN/DACT3/CAV1	14
BP	GO:0022617	extracellular matrix disassembly	6/288	62/18800	0.000367232	0.0102354	0.00806656	MMP11/CMA1/ELANE/DDR2/FAP/CTSG	6
BP	GO:1904062	regulation of cation transmembrane transport	15/288	352/18800	0.00036969	0.0102354	0.00806656	FHL1/CASQ2/KCNMB1/RELN/RRAD/PRKD1/FLNA/RGS4/JPH2/BPIFA1/ACTN2/ATP1A2/PLN/AKAP6/CAV1	15
BP	GO:0035265	organ growth	10/288	175/18800	0.000378126	0.0102477	0.00807623	FGF10/PI16/NOG/BNC2/RSPO2/DDR2/FGF7/RGS4/AKAP6/IGF1	10
BP	GO:0098743	cell aggregation	4/288	23/18800	0.000379543	0.0102477	0.00807623	MGP/ROR2/COL11A1/BPIFA1	4
BP	GO:1900120	regulation of receptor binding	4/288	23/18800	0.000379543	0.0102477	0.00807623	NOG/ADIPOQ/RGMA/GREM2	4
BP	GO:0051893	regulation of focal adhesion assembly	6/288	63/18800	0.00040074	0.010644	0.00838861	SFRP1/APOD/PHLDB2/MYOC/GREM1/FERMT2	6
BP	GO:0090109	regulation of cell-substrate junction assembly	6/288	63/18800	0.00040074	0.010644	0.00838861	SFRP1/APOD/PHLDB2/MYOC/GREM1/FERMT2	6
BP	GO:0048736	appendage development	10/288	177/18800	0.000413721	0.010813	0.00852179	FGF10/NOG/SFRP2/RSPO2/ROR2/ALDH1A2/MEOX2/GREM1/HAND2/FERMT2	10
BP	GO:0060173	limb development	10/288	177/18800	0.000413721	0.010813	0.00852179	FGF10/NOG/SFRP2/RSPO2/ROR2/ALDH1A2/MEOX2/GREM1/HAND2/FERMT2	10
BP	GO:0034765	regulation of ion transmembrane transport	18/288	476/18800	0.000419643	0.0108807	0.00857516	FHL1/KCNMA1/CASQ2/KCNMB1/SCN7A/CACNA1H/RELN/RRAD/PRKD1/FLNA/RGS4/JPH2/BPIFA1/ACTN2/ATP1A2/PLN/AKAP6/CAV1	18
BP	GO:0040013	negative regulation of locomotion	16/288	396/18800	0.000427342	0.0109931	0.00866374	SFRP1/APOD/NOG/PHLDB2/SFRP2/DPYSL3/ELANE/SLIT2/MYOCD/PODN/ADIPOQ/MEOX2/SERPINE1/GREM1/TNN/CHRD	16
BP	GO:2000146	negative regulation of cell motility	15/288	361/18800	0.000481327	0.0122851	0.00968195	SFRP1/APOD/NOG/PHLDB2/SFRP2/DPYSL3/SLIT2/MYOCD/PODN/ADIPOQ/MEOX2/SERPINE1/GREM1/TNN/CHRD	15
BP	GO:0045214	sarcomere organization	5/288	43/18800	0.000487061	0.0123351	0.00972135	CSRP1/FLNC/LDB3/ACTN2/CFL2	5
BP	GO:0010812	negative regulation of cell-substrate adhesion	6/288	66/18800	0.000515757	0.0129229	0.0101846	SPOCK1/APOD/PHLDB2/MYOC/ACER2/SERPINE1	6
BP	GO:0007204	positive regulation of cytosolic calcium ion concentration	14/288	325/18800	0.000518184	0.0129229	0.0101846	ADCY5/TAC1/CASQ2/PTGER3/ADRA1B/PTGER1/PRKD1/ADCYAP1/FFAR4/JPH2/ATP1A2/PLN/AKAP6/CAV1	14
BP	GO:0045785	positive regulation of cell adhesion	17/288	446/18800	0.000552551	0.0136471	0.0107553	SFRP1/COL8A1/DUSP26/SFRP2/CCDC80/ELANE/EFNB3/MYOC/NPY/FLNA/FN1/CTSG/LIMS2/CHRD/CAV1/FERMT2/IGF1	17
BP	GO:0030282	bone mineralization	8/288	121/18800	0.000555575	0.0136471	0.0107553	OMD/MGP/RSPO2/ROR2/DDR2/GREM1/ASPN/IGF1	8
BP	GO:0061138	morphogenesis of a branching epithelium	10/288	185/18800	0.000585204	0.0142676	0.0112444	FGF10/SFRP1/NOG/SFRP2/LAMA1/RSPO2/ADAMTS16/SLIT2/FGF7/GREM1	10
BP	GO:0051271	negative regulation of cellular component movement	15/288	369/18800	0.000603649	0.0144556	0.0113925	SFRP1/APOD/NOG/PHLDB2/SFRP2/DPYSL3/SLIT2/MYOCD/PODN/ADIPOQ/MEOX2/SERPINE1/GREM1/TNN/CHRD	15
BP	GO:0150116	regulation of cell-substrate junction organization	6/288	68/18800	0.000605666	0.0144556	0.0113925	SFRP1/APOD/PHLDB2/MYOC/GREM1/FERMT2	6
BP	GO:0030308	negative regulation of cell growth	10/288	186/18800	0.000610266	0.0144556	0.0113925	FHL1/PI16/SFRP1/SFRP2/CRYAB/SLIT2/GREM1/RGS4/DACT3/NTN1	10
BP	GO:0060314	regulation of ryanodine-sensitive calcium-release channel activity	4/288	26/18800	0.000618048	0.0144556	0.0113925	CASQ2/JPH2/PLN/AKAP6	4
BP	GO:0060740	prostate gland epithelium morphogenesis	4/288	26/18800	0.000618048	0.0144556	0.0113925	FGF10/SFRP1/NOG/TNC	4
BP	GO:0001952	regulation of cell-matrix adhesion	8/288	123/18800	0.000619464	0.0144556	0.0113925	SFRP1/APOD/PHLDB2/MYOC/ACER2/SERPINE1/GREM1/FERMT2	8
BP	GO:0072503	cellular divalent inorganic cation homeostasis	18/288	494/18800	0.000647635	0.0150058	0.0118262	ADCY5/TAC1/CASQ2/PTGER3/ELANE/ADRA1B/KCNK3/PTGER1/PRKD1/CCL23/ADCYAP1/FFAR4/JPH2/ATP1A2/PLN/AKAP6/CAV1/CALB2	18
BP	GO:0043271	negative regulation of ion transport	9/288	155/18800	0.000656266	0.0150987	0.0118994	VIP/CASQ2/SFRP4/RRAD/RGS4/ACTN2/ATP1A2/PLN/CAV1	9
BP	GO:0010817	regulation of hormone levels	18/288	496/18800	0.000678569	0.0155027	0.0122177	VIP/ADCY5/SFRP1/GHR/CMA1/CACNA1H/TACR2/ADIPOQ/ALDH1A2/CARTPT/ADCYAP1/CTSG/FFAR4/CPE/ADH1B/PTPRN/RETN/PCSK1	18
BP	GO:0051153	regulation of striated muscle cell differentiation	7/288	96/18800	0.000686236	0.015569	0.01227	HOPX/PI16/MYOCD/GREM1/RGS4/AKAP6/IGF1	7
BP	GO:0010642	negative regulation of platelet-derived growth factor receptor signaling pathway	3/288	12/18800	0.000706461	0.0158083	0.0124586	APOD/MYOCD/ADIPOQ	3
BP	GO:0033629	negative regulation of cell adhesion mediated by integrin	3/288	12/18800	0.000706461	0.0158083	0.0124586	JAM3/ACER2/SERPINE1	3
BP	GO:0050731	positive regulation of peptidyl-tyrosine phosphorylation	10/288	190/18800	0.000719562	0.0159919	0.0126033	FGF10/GHR/CRLF1/CNTN1/ADIPOQ/RELN/FGF7/GREM1/THBS4/IGF1	10
BP	GO:0060348	bone development	11/288	225/18800	0.000730751	0.0161308	0.0127128	GHR/BNC2/SFRP4/PAPPA2/SFRP2/DDR2/MYOC/GREM1/THPO/EPYC/IGF1	11
BP	GO:0043616	keratinocyte proliferation	5/288	47/18800	0.000738423	0.0161908	0.01276	FGF10/CD109/FGF7/PRKD1/KLK8	5
BP	GO:0051017	actin filament bundle assembly	9/288	158/18800	0.000752946	0.0163992	0.0129243	CALD1/SFRP1/PHLDB2/DPYSL3/SYNPO2/MYOC/SORBS1/FLNA/FERMT2	9
BP	GO:1904063	negative regulation of cation transmembrane transport	7/288	98/18800	0.000776144	0.0167925	0.0132342	CASQ2/RRAD/RGS4/ACTN2/ATP1A2/PLN/CAV1	7
BP	GO:0001823	mesonephros development	7/288	99/18800	0.000824459	0.0173054	0.0136384	FGF10/SFRP1/NOG/ADAMTS16/CRLF1/SLIT2/GREM1	7
BP	GO:0014072	response to isoquinoline alkaloid	4/288	28/18800	0.000826336	0.0173054	0.0136384	GHR/PENK/RGS4/PCSK1	4
BP	GO:0033688	regulation of osteoblast proliferation	4/288	28/18800	0.000826336	0.0173054	0.0136384	SFRP1/GREM1/TNN/NPR3	4
BP	GO:0043278	response to morphine	4/288	28/18800	0.000826336	0.0173054	0.0136384	GHR/PENK/RGS4/PCSK1	4
BP	GO:0060512	prostate gland morphogenesis	4/288	28/18800	0.000826336	0.0173054	0.0136384	FGF10/SFRP1/NOG/TNC	4
BP	GO:2000027	regulation of animal organ morphogenesis	8/288	129/18800	0.000847496	0.0176355	0.0138986	FGF10/SFRP1/NOG/SFRP2/RSPO2/ROR2/FGF7/GREM1	8
BP	GO:0050878	regulation of body fluid levels	15/288	382/18800	0.00085883	0.0177582	0.0139953	FGF10/VIP/MYL9/FAP/ANXA8/SERPINE1/FLNA/FN1/CSRP1/CTSG/CDO1/BPIFA1/TFPI2/NPR3/CAV1	15
BP	GO:0008038	neuron recognition	5/288	49/18800	0.000895391	0.0181995	0.0143431	NDN/NEXN/EFNB3/TNN/CRTAC1	5
BP	GO:0001837	epithelial to mesenchymal transition	9/288	162/18800	0.00089961	0.0181995	0.0143431	SFRP1/NOG/PHLDB2/SFRP2/TGFB1I1/FLNA/GREM1/DACT3/FERMT2	9
BP	GO:0061572	actin filament bundle organization	9/288	162/18800	0.00089961	0.0181995	0.0143431	CALD1/SFRP1/PHLDB2/DPYSL3/SYNPO2/MYOC/SORBS1/FLNA/FERMT2	9
BP	GO:0033689	negative regulation of osteoblast proliferation	3/288	13/18800	0.000908025	0.0181995	0.0143431	SFRP1/GREM1/TNN	3
BP	GO:1900121	negative regulation of receptor binding	3/288	13/18800	0.000908025	0.0181995	0.0143431	NOG/ADIPOQ/RGMA	3
BP	GO:0003298	physiological muscle hypertrophy	4/288	29/18800	0.000947097	0.0185785	0.0146418	PI16/RGS4/AKAP6/IGF1	4
BP	GO:0003301	physiological cardiac muscle hypertrophy	4/288	29/18800	0.000947097	0.0185785	0.0146418	PI16/RGS4/AKAP6/IGF1	4
BP	GO:0061049	cell growth involved in cardiac muscle cell development	4/288	29/18800	0.000947097	0.0185785	0.0146418	PI16/RGS4/AKAP6/IGF1	4
BP	GO:0045669	positive regulation of osteoblast differentiation	6/288	74/18800	0.000949683	0.0185785	0.0146418	SFRP2/DDR2/PRKD1/FFAR4/FERMT2/IGF1	6
BP	GO:0033002	muscle cell proliferation	11/288	233/18800	0.000972536	0.0187725	0.0147947	VIP/APOD/NOG/ELANE/RBPMS2/MYOCD/ADIPOQ/OGN/CNN1/NPR3/IGF1	11
BP	GO:0110053	regulation of actin filament organization	12/288	270/18800	0.000980602	0.0187725	0.0147947	SFRP1/TMOD1/PHLDB2/SLIT2/SYNPO2/MYOC/FLNA/LMOD1/RGS4/ACTN2/CFL2/FERMT2	12
BP	GO:0060425	lung morphogenesis	5/288	50/18800	0.000982582	0.0187725	0.0147947	FGF10/NOG/LAMA1/RSPO2/FGF7	5
BP	GO:1903053	regulation of extracellular matrix organization	5/288	50/18800	0.000982582	0.0187725	0.0147947	PHLDB2/DDR2/FAP/ANGPTL7/AEBP1	5
BP	GO:0060560	developmental growth involved in morphogenesis	11/288	234/18800	0.00100694	0.019126	0.0150733	FGF10/SFRP1/MAP1B/SFRP2/NDN/SLIT2/FN1/TNN/NTN1/DCLK1/PLXNA4	11
BP	GO:0001763	morphogenesis of a branching structure	10/288	199/18800	0.00102525	0.0193414	0.0152431	FGF10/SFRP1/NOG/SFRP2/LAMA1/RSPO2/ADAMTS16/SLIT2/FGF7/GREM1	10
BP	GO:0061041	regulation of wound healing	8/288	133/18800	0.00103381	0.0193414	0.0152431	ACTA2/PHLDB2/CD109/FAP/SERPINE1/MYLK/CAV1/FERMT2	8
BP	GO:0010522	regulation of calcium ion transport into cytosol	7/288	103/18800	0.00104196	0.0193414	0.0152431	CASQ2/PRKD1/JPH2/ATP1A2/PLN/AKAP6/CAV1	7
BP	GO:0070252	actin-mediated cell contraction	7/288	103/18800	0.00104196	0.0193414	0.0152431	ACTA2/ACTC1/SGCD/FLNA/ATP1A2/PLN/CAV1	7
BP	GO:0043268	positive regulation of potassium ion transport	5/288	51/18800	0.00107592	0.019707	0.0155312	FHL1/KCNMB1/FLNA/ACTN2/AKAP6	5
BP	GO:0060688	regulation of morphogenesis of a branching structure	5/288	51/18800	0.00107592	0.019707	0.0155312	FGF10/SFRP1/NOG/FGF7/GREM1	5
BP	GO:0008045	motor neuron axon guidance	4/288	30/18800	0.00107975	0.019707	0.0155312	NOG/SLIT2/NTN1/PLXNA4	4
BP	GO:1901342	regulation of vasculature development	14/288	351/18800	0.00109295	0.019743	0.0155595	SFRP1/CMA1/SFRP2/ISM1/RLN2/HSPB6/THBS2/PRKD1/SERPINE1/GREM1/ANGPTL7/TNN/PTGIS/THBS4	14
BP	GO:0007200	phospholipase C-activating G protein-coupled receptor signaling pathway	7/288	104/18800	0.00110281	0.019743	0.0155595	VIP/PTGER3/ADRA1B/CHRM2/FFAR4/ACTN2/NPR3	7
BP	GO:0034766	negative regulation of ion transmembrane transport	7/288	104/18800	0.00110281	0.019743	0.0155595	CASQ2/RRAD/RGS4/ACTN2/ATP1A2/PLN/CAV1	7
BP	GO:1901888	regulation of cell junction assembly	10/288	201/18800	0.0011059	0.019743	0.0155595	SFRP1/APOD/PHLDB2/MYOC/THBS2/GREM1/NEGR1/NTN1/CAV1/FERMT2	10
BP	GO:0071868	cellular response to monoamine stimulus	7/288	105/18800	0.00116641	0.0205399	0.0161876	ADCY5/GNAO1/ADIPOQ/PTGER1/FLNA/CHRM2/RGS4	7
BP	GO:0071870	cellular response to catecholamine stimulus	7/288	105/18800	0.00116641	0.0205399	0.0161876	ADCY5/GNAO1/ADIPOQ/PTGER1/FLNA/CHRM2/RGS4	7
BP	GO:0031103	axon regeneration	5/288	52/18800	0.00117568	0.0205399	0.0161876	MAP1B/APOD/FLNA/RGMA/KLK8	5
BP	GO:0086009	membrane repolarization	5/288	52/18800	0.00117568	0.0205399	0.0161876	CASQ2/FLNA/ATP1A2/AKAP6/CAV1	5
BP	GO:0010880	regulation of release of sequestered calcium ion into cytosol by sarcoplasmic reticulum	4/288	31/18800	0.00122492	0.0212863	0.0167758	CASQ2/ATP1A2/PLN/AKAP6	4
BP	GO:0007193	adenylate cyclase-inhibiting G protein-coupled receptor signaling pathway	6/288	78/18800	0.00125144	0.021632	0.0170482	ADCY5/NPY1R/FLNA/CHRM2/NPR3/AKAP12	6
BP	GO:0007218	neuropeptide signaling pathway	7/288	108/18800	0.0013746	0.0236358	0.0186275	TAC1/PENK/NPY1R/NPY/CARTPT/ADCYAP1/CPE	7
BP	GO:1901380	negative regulation of potassium ion transmembrane transport	4/288	32/18800	0.00138321	0.0236594	0.0186461	CASQ2/RGS4/ACTN2/CAV1	4
BP	GO:0051155	positive regulation of striated muscle cell differentiation	5/288	54/18800	0.00139551	0.0237455	0.0187139	HOPX/MYOCD/GREM1/AKAP6/IGF1	5
BP	GO:0010763	positive regulation of fibroblast migration	3/288	15/18800	0.00141217	0.0239044	0.0188392	ACTA2/DDR2/AKAP12	3
BP	GO:0051279	regulation of release of sequestered calcium ion into cytosol	6/288	80/18800	0.00142736	0.0240371	0.0189437	CASQ2/PRKD1/JPH2/ATP1A2/PLN/AKAP6	6
BP	GO:0045926	negative regulation of growth	11/288	245/18800	0.00145635	0.0243995	0.0192294	FHL1/PI16/SFRP1/NOG/SFRP2/CRYAB/SLIT2/GREM1/RGS4/DACT3/NTN1	11
BP	GO:0048771	tissue remodeling	9/288	174/18800	0.00148402	0.0247362	0.0194947	FGF10/SFRP1/DDR2/CARTPT/FLNA/GREM1/THBS4/CAV1/HAND2	9
BP	GO:0033687	osteoblast proliferation	4/288	33/18800	0.00155523	0.0257014	0.0202554	SFRP1/GREM1/TNN/NPR3	4
BP	GO:0035107	appendage morphogenesis	8/288	142/18800	0.00157339	0.0257014	0.0202554	FGF10/NOG/SFRP2/RSPO2/ROR2/ALDH1A2/GREM1/HAND2	8
BP	GO:0035108	limb morphogenesis	8/288	142/18800	0.00157339	0.0257014	0.0202554	FGF10/NOG/SFRP2/RSPO2/ROR2/ALDH1A2/GREM1/HAND2	8
BP	GO:0055123	digestive system development	8/288	142/18800	0.00157339	0.0257014	0.0202554	FGF10/SFRP1/SFRP2/RBPMS2/MYOCD/ALDH1A2/NPY/BARX1	8
BP	GO:0035641	locomotory exploration behavior	3/288	16/18800	0.00171846	0.0273706	0.0215709	PENK/ATP1A2/GAD1	3
BP	GO:0050872	white fat cell differentiation	3/288	16/18800	0.00171846	0.0273706	0.0215709	FGF10/FABP4/FFAR4	3
BP	GO:2001044	regulation of integrin-mediated signaling pathway	3/288	16/18800	0.00171846	0.0273706	0.0215709	PRKD1/FLNA/LIMS2	3
BP	GO:0030177	positive regulation of Wnt signaling pathway	8/288	144/18800	0.00171916	0.0273706	0.0215709	FGF10/SFRP1/RSPO1/SFRP4/SFRP2/RSPO2/ROR2/CAV1	8
BP	GO:0060562	epithelial tube morphogenesis	13/288	328/18800	0.00172473	0.0273706	0.0215709	FGF10/SFRP1/NOG/ASB2/SFRP2/LAMA1/RSPO2/ADAMTS16/SLIT2/GREM1/NTN1/RGMA/HAND2	13
BP	GO:0032413	negative regulation of ion transmembrane transporter activity	6/288	83/18800	0.00172585	0.0273706	0.0215709	CASQ2/RRAD/ACTN2/ATP1A2/PLN/CAV1	6
BP	GO:0016486	peptide hormone processing	4/288	34/18800	0.00174159	0.0274868	0.0216625	CMA1/CTSG/CPE/PCSK1	4
BP	GO:0051924	regulation of calcium ion transport	11/288	251/18800	0.00176369	0.0277018	0.0218319	CASQ2/RRAD/PRKD1/RGS4/PLPP4/JPH2/ATP1A2/PLN/AKAP6/MYLK/CAV1	11
BP	GO:0051899	membrane depolarization	6/288	84/18800	0.00183517	0.02855	0.0225004	FHL1/SCN7A/CACNA1H/MYOC/ATP1A2/CAV1	6
BP	GO:0061053	somite development	6/288	84/18800	0.00183517	0.02855	0.0225004	SFRP1/NOG/SFRP2/ROR2/ALDH1A2/MEOX2	6
BP	GO:0003007	heart morphogenesis	11/288	254/18800	0.00193612	0.0299406	0.0235964	ACTC1/NOG/ASB2/SFRP2/SLIT2/ALDH1A2/NPY1R/COL11A1/FLNA/CPE/HAND2	11
BP	GO:0014808	release of sequestered calcium ion into cytosol by sarcoplasmic reticulum	4/288	35/18800	0.00194289	0.0299406	0.0235964	CASQ2/ATP1A2/PLN/AKAP6	4
BP	GO:0006112	energy reserve metabolic process	6/288	86/18800	0.00206947	0.0314041	0.0247497	PPP1R1A/SORBS1/PYGM/GFPT2/PPP1R3C/IGF1	6
BP	GO:0034103	regulation of tissue remodeling	6/288	86/18800	0.00206947	0.0314041	0.0247497	SFRP1/DDR2/CARTPT/GREM1/THBS4/HAND2	6
BP	GO:0031102	neuron projection regeneration	5/288	59/18800	0.0020763	0.0314041	0.0247497	MAP1B/APOD/FLNA/RGMA/KLK8	5
BP	GO:0045599	negative regulation of fat cell differentiation	5/288	59/18800	0.0020763	0.0314041	0.0247497	MMP11/TGFB1I1/RUNX1T1/ADIPOQ/FERMT2	5
BP	GO:0045766	positive regulation of angiogenesis	9/288	183/18800	0.00209699	0.031426	0.024767	CMA1/SFRP2/RLN2/HSPB6/PRKD1/SERPINE1/GREM1/TNN/PTGIS	9
BP	GO:1904018	positive regulation of vasculature development	9/288	183/18800	0.00209699	0.031426	0.024767	CMA1/SFRP2/RLN2/HSPB6/PRKD1/SERPINE1/GREM1/TNN/PTGIS	9
BP	GO:0010837	regulation of keratinocyte proliferation	4/288	36/18800	0.00215973	0.0319268	0.0251617	FGF10/CD109/FGF7/PRKD1	4
BP	GO:0140448	signaling receptor ligand precursor processing	4/288	36/18800	0.00215973	0.0319268	0.0251617	CMA1/CTSG/CPE/PCSK1	4
BP	GO:1903514	release of sequestered calcium ion into cytosol by endoplasmic reticulum	4/288	36/18800	0.00215973	0.0319268	0.0251617	CASQ2/ATP1A2/PLN/AKAP6	4
BP	GO:0010976	positive regulation of neuron projection development	8/288	150/18800	0.00222143	0.0324836	0.0256005	TENM3/ROR2/DPYSL3/CNTN1/RELN/PRKD1/FLNA/NEGR1	8
BP	GO:0016331	morphogenesis of embryonic epithelium	8/288	150/18800	0.00222143	0.0324836	0.0256005	FGF10/SFRP1/NOG/SFRP2/TGFB1I1/ALDH1A2/GREM1/RGMA	8
BP	GO:0007596	blood coagulation	10/288	221/18800	0.00223536	0.0324836	0.0256005	MYL9/FAP/ANXA8/SERPINE1/FLNA/FN1/CSRP1/CTSG/TFPI2/CAV1	10
BP	GO:0046888	negative regulation of hormone secretion	5/288	60/18800	0.00223716	0.0324836	0.0256005	SFRP1/TACR2/ADIPOQ/CARTPT/FFAR4	5
BP	GO:0043500	muscle adaptation	7/288	118/18800	0.00228458	0.0330253	0.0260274	PI16/MYOC/RGS4/SGCA/AKAP6/HAND2/IGF1	7
BP	GO:0032094	response to food	4/288	37/18800	0.0023927	0.0338939	0.026712	GHR/MPO/NPY/CARTPT	4
BP	GO:0048009	insulin-like growth factor receptor signaling pathway	4/288	37/18800	0.0023927	0.0338939	0.026712	GHR/IGFBP6/CILP/IGF1	4
BP	GO:0030326	embryonic limb morphogenesis	7/288	119/18800	0.00239629	0.0338939	0.026712	NOG/SFRP2/RSPO2/ROR2/ALDH1A2/GREM1/HAND2	7
BP	GO:0035113	embryonic appendage morphogenesis	7/288	119/18800	0.00239629	0.0338939	0.026712	NOG/SFRP2/RSPO2/ROR2/ALDH1A2/GREM1/HAND2	7
BP	GO:0050678	regulation of epithelial cell proliferation	14/288	382/18800	0.002401	0.0338939	0.026712	FGF10/VIP/SFRP1/NOG/SFRP2/CD109/ALDH1A2/FGF7/PRKD1/LIMS2/PTPRN/THBS4/CAV1/IGF1	14
BP	GO:0032387	negative regulation of intracellular transport	5/288	61/18800	0.00240692	0.0338939	0.026712	MAP1B/APOD/CRYAB/ADIPOQ/PLN	5
BP	GO:0031346	positive regulation of cell projection organization	13/288	341/18800	0.00242172	0.0339561	0.0267609	MAP1B/TENM3/ROR2/DPYSL3/SLIT2/CNTN1/RELN/PRKD1/FLNA/FN1/NEGR1/NTN1/PLXNA4	13
BP	GO:0043116	negative regulation of vascular permeability	3/288	18/18800	0.00244798	0.0340321	0.0268209	SLIT2/AKAP12/FERMT2	3
BP	GO:0046851	negative regulation of bone remodeling	3/288	18/18800	0.00244798	0.0340321	0.0268209	SFRP1/CARTPT/GREM1	3
BP	GO:0010466	negative regulation of peptidase activity	11/288	262/18800	0.00246401	0.0341098	0.0268821	PI16/SPOCK1/SFRP2/CRYAB/CST2/CD109/ANXA8L1/ANXA8/CST6/SERPINE1/TFPI2	11
BP	GO:0048754	branching morphogenesis of an epithelial tube	8/288	153/18800	0.00251239	0.0343922	0.0271046	FGF10/NOG/SFRP2/LAMA1/RSPO2/ADAMTS16/SLIT2/GREM1	8
BP	GO:0051147	regulation of muscle cell differentiation	8/288	153/18800	0.00251239	0.0343922	0.0271046	HOPX/PI16/RBPMS2/MYOCD/GREM1/RGS4/AKAP6/IGF1	8
BP	GO:0031099	regeneration	9/288	188/18800	0.00251599	0.0343922	0.0271046	FGF10/HOPX/MAP1B/APOD/FLNA/SGCA/RGMA/KLK8/IGF1	9
BP	GO:0050817	coagulation	10/288	226/18800	0.00262857	0.0356837	0.0281225	MYL9/FAP/ANXA8/SERPINE1/FLNA/FN1/CSRP1/CTSG/TFPI2/CAV1	10
BP	GO:0048675	axon extension	7/288	121/18800	0.00263231	0.0356837	0.0281225	MAP1B/NDN/SLIT2/FN1/NTN1/DCLK1/PLXNA4	7
BP	GO:0032102	negative regulation of response to external stimulus	15/288	429/18800	0.00266814	0.0359995	0.0283713	PHLDB2/ELANE/SLIT2/ADIPOQ/CD109/FAP/NPY/CARTPT/SERPINE1/GREM1/PTGIS/FFAR4/RGMA/KLK8/IGF1	15
BP	GO:0045765	regulation of angiogenesis	13/288	345/18800	0.00267765	0.0359995	0.0283713	SFRP1/CMA1/SFRP2/ISM1/RLN2/HSPB6/THBS2/PRKD1/SERPINE1/GREM1/TNN/PTGIS/THBS4	13
BP	GO:0007599	hemostasis	10/288	227/18800	0.00271348	0.0363318	0.0286332	MYL9/FAP/ANXA8/SERPINE1/FLNA/FN1/CSRP1/CTSG/TFPI2/CAV1	10
BP	GO:1901019	regulation of calcium ion transmembrane transporter activity	6/288	91/18800	0.00275388	0.0365728	0.0288232	CASQ2/RRAD/JPH2/ATP1A2/PLN/AKAP6	6
BP	GO:1903351	cellular response to dopamine	6/288	91/18800	0.00275388	0.0365728	0.0288232	ADCY5/GNAO1/PTGER1/FLNA/CHRM2/RGS4	6
BP	GO:0048705	skeletal system morphogenesis	10/288	228/18800	0.00280058	0.0370425	0.0291933	SFRP1/GHR/NOG/SFRP4/PAPPA2/SFRP2/MGP/ROR2/COL11A1/GREM1	10
BP	GO:0010738	regulation of protein kinase A signaling	3/288	19/18800	0.00287429	0.0374211	0.0294917	ADIPOQ/AKAP6/AKAP12	3
BP	GO:0051952	regulation of amine transport	6/288	92/18800	0.00290895	0.0374211	0.0294917	VIP/CHRNA3/TACR2/CARTPT/RGS4/ATP1A2	6
BP	GO:1903035	negative regulation of response to wounding	6/288	92/18800	0.00290895	0.0374211	0.0294917	PHLDB2/CD109/FAP/SERPINE1/RGMA/KLK8	6
BP	GO:1903350	response to dopamine	6/288	92/18800	0.00290895	0.0374211	0.0294917	ADCY5/GNAO1/PTGER1/FLNA/CHRM2/RGS4	6
BP	GO:0014912	negative regulation of smooth muscle cell migration	4/288	39/18800	0.00290938	0.0374211	0.0294917	SLIT2/MYOCD/ADIPOQ/SERPINE1	4
BP	GO:0060306	regulation of membrane repolarization	4/288	39/18800	0.00290938	0.0374211	0.0294917	CASQ2/FLNA/AKAP6/CAV1	4
BP	GO:1901020	negative regulation of calcium ion transmembrane transporter activity	4/288	39/18800	0.00290938	0.0374211	0.0294917	CASQ2/RRAD/ATP1A2/PLN	4
BP	GO:0032956	regulation of actin cytoskeleton organization	13/288	352/18800	0.00317864	0.0402919	0.0317542	SFRP1/TMOD1/PHLDB2/SLIT2/JAM3/SYNPO2/MYOC/FLNA/LMOD1/RGS4/ACTN2/CFL2/FERMT2	13
BP	GO:0001756	somitogenesis	5/288	65/18800	0.00318043	0.0402919	0.0317542	SFRP1/SFRP2/ROR2/ALDH1A2/MEOX2	5
BP	GO:1905330	regulation of morphogenesis of an epithelium	5/288	65/18800	0.00318043	0.0402919	0.0317542	FGF10/SFRP1/NOG/FGF7/GREM1	5
BP	GO:0010719	negative regulation of epithelial to mesenchymal transition	4/288	40/18800	0.00319424	0.0402919	0.0317542	SFRP1/NOG/SFRP2/DACT3	4
BP	GO:1903115	regulation of actin filament-based movement	4/288	40/18800	0.00319424	0.0402919	0.0317542	ACTA2/ATP1A2/PLN/CAV1	4
BP	GO:0001657	ureteric bud development	6/288	94/18800	0.00323857	0.0406939	0.032071	SFRP1/NOG/ADAMTS16/CRLF1/SLIT2/GREM1	6
BP	GO:0003231	cardiac ventricle development	7/288	126/18800	0.0033006	0.0413144	0.0325601	NOG/SFRP2/SLIT2/MYOCD/COL11A1/CPE/HAND2	7
BP	GO:0001502	cartilage condensation	3/288	20/18800	0.00334352	0.0416919	0.0328575	MGP/ROR2/COL11A1	3
BP	GO:0043270	positive regulation of ion transport	11/288	273/18800	0.00337428	0.0419154	0.0330337	FHL1/KCNMB1/TACR2/CNTN1/RELN/FLNA/JPH2/ACTN2/AKAP6/MYLK/CAV1	11
BP	GO:0043502	regulation of muscle adaptation	6/288	95/18800	0.00341345	0.0419239	0.0330404	PI16/RGS4/SGCA/AKAP6/HAND2/IGF1	6
BP	GO:0072163	mesonephric epithelium development	6/288	95/18800	0.00341345	0.0419239	0.0330404	SFRP1/NOG/ADAMTS16/CRLF1/SLIT2/GREM1	6
BP	GO:0072164	mesonephric tubule development	6/288	95/18800	0.00341345	0.0419239	0.0330404	SFRP1/NOG/ADAMTS16/CRLF1/SLIT2/GREM1	6
BP	GO:0021983	pituitary gland development	4/288	41/18800	0.00349754	0.0427957	0.0337275	FGF10/NOG/ALDH1A2/PCSK1	4
BP	GO:0090066	regulation of anatomical structure size	16/288	487/18800	0.00359372	0.0437349	0.0344676	ACTA2/KCNMA1/TMOD1/MAP1B/KCNMB1/SLIT2/ADRA1B/FN1/LMOD1/ACTN2/ATP1A2/NTN1/CFL2/NPR3/PLXNA4/CAV1	16
BP	GO:0045600	positive regulation of fat cell differentiation	5/288	67/18800	0.00362784	0.0437349	0.0344676	SFRP1/SFRP2/MEDAG/FFAR4/LMO3	5
BP	GO:0055021	regulation of cardiac muscle tissue growth	5/288	67/18800	0.00362784	0.0437349	0.0344676	PI16/NOG/RGS4/AKAP6/IGF1	5
BP	GO:1901016	regulation of potassium ion transmembrane transporter activity	5/288	67/18800	0.00362784	0.0437349	0.0344676	FHL1/CASQ2/ACTN2/AKAP6/CAV1	5
BP	GO:0070296	sarcoplasmic reticulum calcium ion transport	4/288	42/18800	0.00381982	0.0457119	0.0360258	CASQ2/ATP1A2/PLN/AKAP6	4
BP	GO:1900026	positive regulation of substrate adhesion-dependent cell spreading	4/288	42/18800	0.00381982	0.0457119	0.0360258	MYOC/FLNA/LIMS2/FERMT2	4
BP	GO:0001764	neuron migration	8/288	164/18800	0.00384233	0.0458135	0.0361058	SOX14/SPOCK1/MAP1B/NDN/RELN/TNN/NTN1/DCLK1	8
BP	GO:0010611	regulation of cardiac muscle hypertrophy	5/288	68/18800	0.00386769	0.0459482	0.036212	PI16/RGS4/AKAP6/HAND2/IGF1	5
BP	GO:0048565	digestive tract development	7/288	130/18800	0.00392265	0.0464323	0.0365935	FGF10/SFRP1/SFRP2/RBPMS2/MYOCD/ALDH1A2/NPY	7
BP	GO:0061337	cardiac conduction	6/288	98/18800	0.00398035	0.0468419	0.0369163	ABCC9/CASQ2/FLNA/ATP1A2/PLN/CAV1	6
BP	GO:0051494	negative regulation of cytoskeleton organization	8/288	165/18800	0.00398593	0.0468419	0.0369163	TMOD1/MAP1B/PHLDB2/IQCJ-SCHIP1/SLIT2/TUBB4A/MYOC/LMOD1	8
BP	GO:0070527	platelet aggregation	5/288	69/18800	0.00411869	0.0482285	0.0380091	MYL9/FLNA/FN1/CSRP1/CTSG	5
BP	GO:0014897	striated muscle hypertrophy	6/288	99/18800	0.00418396	0.0487391	0.0384115	PI16/MYOC/RGS4/AKAP6/HAND2/IGF1	6
BP	GO:0046879	hormone secretion	11/288	281/18800	0.00419213	0.0487391	0.0384115	VIP/ADCY5/SFRP1/TACR2/ADIPOQ/CARTPT/ADCYAP1/FFAR4/CPE/PTPRN/RETN	11
BP	GO:0002548	monocyte chemotaxis	5/288	70/18800	0.0043811	0.0504427	0.0397541	SLIT2/SERPINE1/CCL23/GREM1/CTSG	5
BP	GO:0015837	amine transport	6/288	100/18800	0.00439516	0.0504427	0.0397541	VIP/CHRNA3/TACR2/CARTPT/RGS4/ATP1A2	6
BP	GO:0010881	regulation of cardiac muscle contraction by regulation of the release of sequestered calcium ion	3/288	22/18800	0.00441586	0.0504427	0.0397541	CASQ2/ATP1A2/PLN	3
BP	GO:0034104	negative regulation of tissue remodeling	3/288	22/18800	0.00441586	0.0504427	0.0397541	SFRP1/CARTPT/GREM1	3
BP	GO:0060445	branching involved in salivary gland morphogenesis	3/288	22/18800	0.00441586	0.0504427	0.0397541	FGF10/LAMA1/FGF7	3
BP	GO:0030048	actin filament-based movement	7/288	133/18800	0.0044447	0.0505952	0.0398743	ACTA2/ACTC1/SGCD/FLNA/ATP1A2/PLN/CAV1	7
BP	GO:1901381	positive regulation of potassium ion transmembrane transport	4/288	44/18800	0.00452354	0.0513139	0.0404407	KCNMB1/FLNA/ACTN2/AKAP6	4
BP	GO:1902904	negative regulation of supramolecular fiber organization	8/288	169/18800	0.00460219	0.0518908	0.0408954	TMOD1/MAP1B/PHLDB2/CRYAB/SLIT2/TUBB4A/MYOC/LMOD1	8
BP	GO:0014896	muscle hypertrophy	6/288	101/18800	0.00461413	0.0518908	0.0408954	PI16/MYOC/RGS4/AKAP6/HAND2/IGF1	6
BP	GO:0060284	regulation of cell development	16/288	500/18800	0.00462205	0.0518908	0.0408954	TTPA/MAP1B/NOG/PAEP/SLIT2/ADIPOQ/EFNB3/MYOC/RELN/FLNA/FN1/LIMS2/NTN1/PLXNA4/FERMT2/IGF1	16
BP	GO:0014743	regulation of muscle hypertrophy	5/288	71/18800	0.00465522	0.0520842	0.0410478	PI16/RGS4/AKAP6/HAND2/IGF1	5
BP	GO:0052547	regulation of peptidase activity	15/288	456/18800	0.00469348	0.0523331	0.0412439	PI16/SPOCK1/SFRP2/CRYAB/CST2/CD109/ACER2/ANXA8L1/ANXA8/CST6/SERPINE1/FN1/PCOLCE2/TFPI2/CAV1	15
BP	GO:0031214	biomineral tissue development	8/288	170/18800	0.00476711	0.0529224	0.0417084	OMD/MGP/RSPO2/ROR2/DDR2/GREM1/ASPN/IGF1	8
BP	GO:0001666	response to hypoxia	11/288	286/18800	0.00477873	0.0529224	0.0417084	SFRP1/KCNMA1/PENK/KCNMB1/CRYAB/MYOCD/ADIPOQ/SLC2A4/KCNK3/PTGIS/CAV1	11
BP	GO:1903170	negative regulation of calcium ion transmembrane transport	4/288	45/18800	0.00490603	0.0539908	0.0425504	CASQ2/RRAD/ATP1A2/PLN	4
BP	GO:0003208	cardiac ventricle morphogenesis	5/288	72/18800	0.00494131	0.0539908	0.0425504	NOG/SFRP2/COL11A1/CPE/HAND2	5
BP	GO:0035567	non-canonical Wnt signaling pathway	5/288	72/18800	0.00494131	0.0539908	0.0425504	SFRP1/SFRP4/SFRP2/ROR2/MYOC	5
BP	GO:0042246	tissue regeneration	5/288	72/18800	0.00494131	0.0539908	0.0425504	FGF10/HOPX/APOD/SGCA/IGF1	5
BP	GO:0048638	regulation of developmental growth	12/288	329/18800	0.00498112	0.0541406	0.0426685	HOPX/PI16/GHR/MAP1B/NOG/NPY1R/FN1/RGS4/NTN1/AKAP6/PLXNA4/IGF1	12
BP	GO:0010977	negative regulation of neuron projection development	7/288	136/18800	0.00501761	0.0541406	0.0426685	SPOCK1/DPYSL3/EFNB3/FLNA/NTN1/RGMA/KLK8	7
BP	GO:0030534	adult behavior	7/288	136/18800	0.00501761	0.0541406	0.0426685	TMOD1/CHRNA3/EFNB3/NPY/CARTPT/NRXN3/ATP1A2	7
BP	GO:0010640	regulation of platelet-derived growth factor receptor signaling pathway	3/288	23/18800	0.00502131	0.0541406	0.0426685	APOD/MYOCD/ADIPOQ	3
BP	GO:0110148	biomineralization	8/288	172/18800	0.00511051	0.0547411	0.0431417	OMD/MGP/RSPO2/ROR2/DDR2/GREM1/ASPN/IGF1	8
BP	GO:1990138	neuron projection extension	8/288	172/18800	0.00511051	0.0547411	0.0431417	MAP1B/NDN/SLIT2/FN1/TNN/NTN1/DCLK1/PLXNA4	8
BP	GO:0005977	glycogen metabolic process	5/288	73/18800	0.00523965	0.0557588	0.0439437	PPP1R1A/SORBS1/PYGM/PPP1R3C/IGF1	5
BP	GO:0033555	multicellular organismal response to stress	5/288	73/18800	0.00523965	0.0557588	0.0439437	TAC1/PENK/RELN/ATP1A2/THBS4	5
BP	GO:0009914	hormone transport	11/288	290/18800	0.00529341	0.0560583	0.0441798	VIP/ADCY5/SFRP1/TACR2/ADIPOQ/CARTPT/ADCYAP1/FFAR4/CPE/PTPRN/RETN	11
BP	GO:0085029	extracellular matrix assembly	4/288	46/18800	0.00530964	0.0560583	0.0441798	PHLDB2/FKBP10/MYH11/MFAP4	4
BP	GO:0014812	muscle cell migration	6/288	104/18800	0.00531928	0.0560583	0.0441798	SLIT2/MYOCD/ADIPOQ/SERPINE1/THBS4/IGF1	6
BP	GO:0050679	positive regulation of epithelial cell proliferation	9/288	211/18800	0.00536953	0.0564059	0.0444538	FGF10/VIP/SFRP1/NOG/FGF7/PRKD1/PTPRN/THBS4/IGF1	9
BP	GO:0060048	cardiac muscle contraction	7/288	138/18800	0.00542929	0.0568509	0.0448044	CASQ2/ADRA1B/SGCD/FLNA/ATP1A2/PLN/CAV1	7
BP	GO:0010951	negative regulation of endopeptidase activity	10/288	251/18800	0.00550184	0.0573846	0.0452251	SPOCK1/SFRP2/CRYAB/CST2/CD109/ANXA8L1/ANXA8/CST6/SERPINE1/TFPI2	10
BP	GO:0006073	cellular glucan metabolic process	5/288	74/18800	0.00555052	0.0573846	0.0452251	PPP1R1A/SORBS1/PYGM/PPP1R3C/IGF1	5
BP	GO:0044042	glucan metabolic process	5/288	74/18800	0.00555052	0.0573846	0.0452251	PPP1R1A/SORBS1/PYGM/PPP1R3C/IGF1	5
BP	GO:0060420	regulation of heart growth	5/288	74/18800	0.00555052	0.0573846	0.0452251	PI16/NOG/RGS4/AKAP6/IGF1	5
BP	GO:0002027	regulation of heart rate	6/288	105/18800	0.00557097	0.0574143	0.0452485	CASQ2/BVES/ADRA1B/RGS4/PLN/CAV1	6
BP	GO:0043567	regulation of insulin-like growth factor receptor signaling pathway	3/288	24/18800	0.00567435	0.0579316	0.0456561	IGFBP6/CILP/IGF1	3
BP	GO:0060563	neuroepithelial cell differentiation	3/288	24/18800	0.00567435	0.0579316	0.0456561	MAP1B/CDH2/SERPINE1	3
BP	GO:0071676	negative regulation of mononuclear cell migration	3/288	24/18800	0.00567435	0.0579316	0.0456561	APOD/SLIT2/GREM1	3
BP	GO:0034764	positive regulation of transmembrane transport	9/288	213/18800	0.00570346	0.0580474	0.0457474	KCNMB1/ADIPOQ/SORBS1/RELN/FLNA/JPH2/ACTN2/AKAP6/IGF1	9
BP	GO:0007631	feeding behavior	6/288	106/18800	0.00583125	0.058509	0.0461112	NPY1R/NPY/CARTPT/NEGR1/RETN/HAND2	6
BP	GO:0032231	regulation of actin filament bundle assembly	6/288	106/18800	0.00583125	0.058509	0.0461112	SFRP1/PHLDB2/SYNPO2/MYOC/FLNA/FERMT2	6
BP	GO:0032410	negative regulation of transporter activity	6/288	106/18800	0.00583125	0.058509	0.0461112	CASQ2/RRAD/ACTN2/ATP1A2/PLN/CAV1	6
BP	GO:1902905	positive regulation of supramolecular fiber organization	8/288	176/18800	0.00585382	0.058509	0.0461112	SFRP1/MAP1B/SYNPO2/MYOC/LMOD1/ACTN2/CFL2/FERMT2	8
BP	GO:0072073	kidney epithelium development	7/288	140/18800	0.00586579	0.058509	0.0461112	SFRP1/NOG/ADAMTS16/CRLF1/SLIT2/ADIPOQ/GREM1	7
BP	GO:0140694	non-membrane-bounded organelle assembly	13/288	379/18800	0.00587391	0.058509	0.0461112	TMOD1/ACTC1/PGM5/ASB2/MYL9/FLNA/LMOD1/CSRP1/FLNC/LDB3/ACTN2/CFL2/MYH11	13
BP	GO:0086003	cardiac muscle cell contraction	5/288	75/18800	0.00587418	0.058509	0.0461112	SGCD/FLNA/ATP1A2/PLN/CAV1	5
BP	GO:0034763	negative regulation of transmembrane transport	7/288	141/18800	0.00609363	0.0600292	0.0473093	CASQ2/RRAD/RGS4/ACTN2/ATP1A2/PLN/CAV1	7
BP	GO:0035296	regulation of tube diameter	7/288	141/18800	0.00609363	0.0600292	0.0473093	ACTA2/KCNMA1/KCNMB1/ADRA1B/ATP1A2/NPR3/CAV1	7
BP	GO:0097746	blood vessel diameter maintenance	7/288	141/18800	0.00609363	0.0600292	0.0473093	ACTA2/KCNMA1/KCNMB1/ADRA1B/ATP1A2/NPR3/CAV1	7
BP	GO:0007229	integrin-mediated signaling pathway	6/288	107/18800	0.00610031	0.0600292	0.0473093	PRKD1/FLNA/FN1/LIMS2/ITGBL1/FERMT2	6
BP	GO:0010761	fibroblast migration	4/288	48/18800	0.00618222	0.060111	0.0473737	ACTA2/DDR2/TNS1/AKAP12	4
BP	GO:0033628	regulation of cell adhesion mediated by integrin	4/288	48/18800	0.00618222	0.060111	0.0473737	SFRP2/JAM3/ACER2/SERPINE1	4
BP	GO:0043114	regulation of vascular permeability	4/288	48/18800	0.00618222	0.060111	0.0473737	SLIT2/TACR2/AKAP12/FERMT2	4
BP	GO:0048146	positive regulation of fibroblast proliferation	4/288	48/18800	0.00618222	0.060111	0.0473737	FGF10/DDR2/FN1/IGF1	4
BP	GO:0006941	striated muscle contraction	8/288	178/18800	0.006255	0.0606382	0.0477892	CASQ2/SYNM/ADRA1B/SGCD/FLNA/ATP1A2/PLN/CAV1	8
BP	GO:0010720	positive regulation of cell development	11/288	297/18800	0.00629874	0.0608816	0.0479811	MAP1B/SLIT2/ADIPOQ/MYOC/RELN/FLNA/FN1/LIMS2/NTN1/PLXNA4/FERMT2	11
BP	GO:0035150	regulation of tube size	7/288	142/18800	0.00632801	0.0609841	0.0480618	ACTA2/KCNMA1/KCNMB1/ADRA1B/ATP1A2/NPR3/CAV1	7
BP	GO:0006929	substrate-dependent cell migration	3/288	25/18800	0.00637595	0.0612654	0.0482835	SLIT2/FN1/NTN1	3
BP	GO:0030324	lung development	8/288	179/18800	0.00646325	0.0619221	0.0488011	FGF10/HOPX/NOG/LAMA1/RSPO2/MYOCD/ALDH1A2/FGF7	8
BP	GO:0050772	positive regulation of axonogenesis	5/288	77/18800	0.00656098	0.0621449	0.0489766	MAP1B/SLIT2/FN1/NTN1/PLXNA4	5
BP	GO:0051149	positive regulation of muscle cell differentiation	5/288	77/18800	0.00656098	0.0621449	0.0489766	HOPX/MYOCD/GREM1/AKAP6/IGF1	5
BP	GO:0055117	regulation of cardiac muscle contraction	5/288	77/18800	0.00656098	0.0621449	0.0489766	CASQ2/ADRA1B/ATP1A2/PLN/CAV1	5
BP	GO:0036293	response to decreased oxygen levels	11/288	299/18800	0.0066119	0.0621449	0.0489766	SFRP1/KCNMA1/PENK/KCNMB1/CRYAB/MYOCD/ADIPOQ/SLC2A4/KCNK3/PTGIS/CAV1	11
BP	GO:0010656	negative regulation of muscle cell apoptotic process	4/288	49/18800	0.00665216	0.0621449	0.0489766	SFRP2/MYOCD/HAND2/IGF1	4
BP	GO:0030850	prostate gland development	4/288	49/18800	0.00665216	0.0621449	0.0489766	FGF10/SFRP1/NOG/TNC	4
BP	GO:0048546	digestive tract morphogenesis	4/288	49/18800	0.00665216	0.0621449	0.0489766	FGF10/SFRP1/SFRP2/RBPMS2	4
BP	GO:0050873	brown fat cell differentiation	4/288	49/18800	0.00665216	0.0621449	0.0489766	ADIPOQ/SLC2A4/FABP4/FFAR4	4
BP	GO:0034446	substrate adhesion-dependent cell spreading	6/288	109/18800	0.00666537	0.0621449	0.0489766	BVES/MYOC/FLNA/FN1/LIMS2/FERMT2	6
BP	GO:2001257	regulation of cation channel activity	8/288	180/18800	0.00667672	0.0621449	0.0489766	CASQ2/RELN/RRAD/JPH2/ACTN2/PLN/AKAP6/CAV1	8
BP	GO:0010827	regulation of glucose transmembrane transport	5/288	78/18800	0.00692465	0.0642694	0.050651	ADIPOQ/SORBS1/FFAR4/ASPSCR1/IGF1	5
BP	GO:0030072	peptide hormone secretion	9/288	220/18800	0.00700007	0.0647854	0.0510576	VIP/ADCY5/SFRP1/TACR2/CARTPT/ADCYAP1/FFAR4/CPE/PTPRN	9
BP	GO:0002026	regulation of the force of heart contraction	3/288	26/18800	0.00712698	0.0648575	0.0511145	ATP1A2/PLN/CAV1	3
BP	GO:0010882	regulation of cardiac muscle contraction by calcium ion signaling	3/288	26/18800	0.00712698	0.0648575	0.0511145	CASQ2/ATP1A2/PLN	3
BP	GO:0021952	central nervous system projection neuron axonogenesis	3/288	26/18800	0.00712698	0.0648575	0.0511145	SLIT2/DCLK1/PLXNA4	3
BP	GO:0033622	integrin activation	3/288	26/18800	0.00712698	0.0648575	0.0511145	JAM3/FN1/FERMT2	3
BP	GO:0051894	positive regulation of focal adhesion assembly	3/288	26/18800	0.00712698	0.0648575	0.0511145	SFRP1/MYOC/FERMT2	3
BP	GO:2000050	regulation of non-canonical Wnt signaling pathway	3/288	26/18800	0.00712698	0.0648575	0.0511145	SFRP1/SFRP4/SFRP2	3
BP	GO:0031532	actin cytoskeleton reorganization	6/288	111/18800	0.00726748	0.0653595	0.0515101	FGF10/NRK/ASB2/FGF7/FLNA/HMCN1	6
BP	GO:0010770	positive regulation of cell morphogenesis involved in differentiation	5/288	79/18800	0.00730218	0.0653595	0.0515101	MYOC/RELN/FLNA/LIMS2/FERMT2	5
BP	GO:0014068	positive regulation of phosphatidylinositol 3-kinase signaling	5/288	79/18800	0.00730218	0.0653595	0.0515101	ROR2/MYOC/RELN/FN1/IGF1	5
BP	GO:0046323	glucose import	5/288	79/18800	0.00730218	0.0653595	0.0515101	ADIPOQ/SORBS1/SLC2A4/ASPSCR1/IGF1	5
BP	GO:0048145	regulation of fibroblast proliferation	5/288	79/18800	0.00730218	0.0653595	0.0515101	FGF10/SFRP1/DDR2/FN1/IGF1	5
BP	GO:0048844	artery morphogenesis	5/288	79/18800	0.00730218	0.0653595	0.0515101	NOG/MYOCD/FKBP10/MYLK/HAND2	5
BP	GO:0030323	respiratory tube development	8/288	183/18800	0.00734924	0.065601	0.0517004	FGF10/HOPX/NOG/LAMA1/RSPO2/MYOCD/ALDH1A2/FGF7	8
BP	GO:0032412	regulation of ion transmembrane transporter activity	10/288	263/18800	0.00755394	0.0672445	0.0529957	FHL1/CASQ2/RELN/RRAD/JPH2/ACTN2/ATP1A2/PLN/AKAP6/CAV1	10
BP	GO:0007162	negative regulation of cell adhesion	11/288	305/18800	0.00762515	0.0675105	0.0532053	LGALS9B/SPOCK1/APOD/PHLDB2/ADIPOQ/JAM3/MYOC/ACER2/SERPINE1/CTSG/PLXNA4	11
BP	GO:0032409	regulation of transporter activity	11/288	305/18800	0.00762515	0.0675105	0.0532053	FHL1/CASQ2/ADIPOQ/RELN/RRAD/JPH2/ACTN2/ATP1A2/PLN/AKAP6/CAV1	11
BP	GO:0007157	heterophilic cell-cell adhesion via plasma membrane cell adhesion molecules	4/288	51/18800	0.00766169	0.0676507	0.0533158	CDH2/TENM3/CADM3/HMCN1	4
BP	GO:1904659	glucose transmembrane transport	6/288	113/18800	0.00790796	0.0694412	0.0547269	ADIPOQ/SORBS1/SLC2A4/FFAR4/ASPSCR1/IGF1	6
BP	GO:0003401	axis elongation	3/288	27/18800	0.00792825	0.0694412	0.0547269	FGF10/SFRP1/SFRP2	3
BP	GO:0035640	exploration behavior	3/288	27/18800	0.00792825	0.0694412	0.0547269	PENK/ATP1A2/GAD1	3
BP	GO:0045861	negative regulation of proteolysis	12/288	350/18800	0.00800417	0.0699188	0.0551033	PI16/SPOCK1/SFRP2/CRYAB/CST2/CD109/ANXA8L1/ANXA8/CST6/SERPINE1/TFPI2/GAS1	12
BP	GO:0002790	peptide secretion	9/288	225/18800	0.00805653	0.0700018	0.0551687	VIP/ADCY5/SFRP1/TACR2/CARTPT/ADCYAP1/FFAR4/CPE/PTPRN	9
BP	GO:0050920	regulation of chemotaxis	9/288	225/18800	0.00805653	0.0700018	0.0551687	FGF10/ELANE/SLIT2/JAM3/PRKD1/SERPINE1/GREM1/THBS4/PLXNA4	9
BP	GO:0048144	fibroblast proliferation	5/288	81/18800	0.00809987	0.0701917	0.0553184	FGF10/SFRP1/DDR2/FN1/IGF1	5
BP	GO:0090596	sensory organ morphogenesis	10/288	266/18800	0.00814914	0.0704318	0.0555076	FGF10/COL8A2/EFEMP1/NOG/COL8A1/TENM3/ROR2/MFAP5/COL11A1/NTN1	10
BP	GO:0001655	urogenital system development	12/288	352/18800	0.00835411	0.0720128	0.0567536	FGF10/ACTA2/SFRP1/NOG/ADAMTS16/CRLF1/SLIT2/MYOCD/ADIPOQ/ALDH1A2/TNC/GREM1	12
BP	GO:0031345	negative regulation of cell projection organization	8/288	188/18800	0.00858203	0.0737829	0.0581486	SPOCK1/DPYSL3/SLIT2/EFNB3/FLNA/NTN1/RGMA/KLK8	8
BP	GO:0003002	regionalization	12/288	354/18800	0.00871591	0.0745086	0.0587206	FGF10/SFRP1/NOG/SFRP2/ROR2/ALDH1A2/MEOX2/RELN/GREM1/GREM2/CHRD/BARX1	12
BP	GO:0050832	defense response to fungus	4/288	53/18800	0.0087671	0.0745086	0.0587206	ELANE/MPO/CTSG/PLA2G5	4
BP	GO:0072132	mesenchyme morphogenesis	4/288	53/18800	0.0087671	0.0745086	0.0587206	ACTA2/ACTC1/NOG/ACTG2	4
BP	GO:0090025	regulation of monocyte chemotaxis	3/288	28/18800	0.00878048	0.0745086	0.0587206	SLIT2/SERPINE1/GREM1	3
BP	GO:1901017	negative regulation of potassium ion transmembrane transporter activity	3/288	28/18800	0.00878048	0.0745086	0.0587206	CASQ2/ACTN2/CAV1	3
BP	GO:0072001	renal system development	11/288	312/18800	0.008956	0.0756061	0.0595855	FGF10/ACTA2/SFRP1/NOG/ADAMTS16/CRLF1/SLIT2/MYOCD/ADIPOQ/ALDH1A2/GREM1	11
BP	GO:0014910	regulation of smooth muscle cell migration	5/288	83/18800	0.0089561	0.0756061	0.0595855	SLIT2/MYOCD/ADIPOQ/SERPINE1/IGF1	5
BP	GO:0007369	gastrulation	8/288	190/18800	0.00911622	0.0765735	0.0603479	SFRP1/NOG/COL8A1/PHLDB2/SFRP2/ADIPOQ/COL11A1/FN1	8
BP	GO:0008645	hexose transmembrane transport	6/288	117/18800	0.00930922	0.0765735	0.0603479	ADIPOQ/SORBS1/SLC2A4/FFAR4/ASPSCR1/IGF1	6
BP	GO:0030834	regulation of actin filament depolymerization	4/288	54/18800	0.00935683	0.0765735	0.0603479	TMOD1/LMOD1/ACTN2/CFL2	4
BP	GO:2001236	regulation of extrinsic apoptotic signaling pathway	7/288	153/18800	0.00937011	0.0765735	0.0603479	FGF10/SFRP1/SRPX/SFRP2/SERPINE1/CAV1/IGF1	7
BP	GO:0022898	regulation of transmembrane transporter activity	10/288	273/18800	0.00967825	0.0765735	0.0603479	FHL1/CASQ2/RELN/RRAD/JPH2/ACTN2/ATP1A2/PLN/AKAP6/CAV1	10
BP	GO:0010667	negative regulation of cardiac muscle cell apoptotic process	3/288	29/18800	0.00968433	0.0765735	0.0603479	SFRP2/MYOCD/HAND2	3
BP	GO:0048265	response to pain	3/288	29/18800	0.00968433	0.0765735	0.0603479	TAC1/RELN/THBS4	3
BP	GO:0048679	regulation of axon regeneration	3/288	29/18800	0.00968433	0.0765735	0.0603479	FLNA/RGMA/KLK8	3
BP	GO:0051481	negative regulation of cytosolic calcium ion concentration	3/288	29/18800	0.00968433	0.0765735	0.0603479	CASQ2/KCNK3/ATP1A2	3
BP	GO:0055022	negative regulation of cardiac muscle tissue growth	3/288	29/18800	0.00968433	0.0765735	0.0603479	PI16/NOG/RGS4	3
BP	GO:0060441	epithelial tube branching involved in lung morphogenesis	3/288	29/18800	0.00968433	0.0765735	0.0603479	FGF10/LAMA1/RSPO2	3
BP	GO:0061117	negative regulation of heart growth	3/288	29/18800	0.00968433	0.0765735	0.0603479	PI16/NOG/RGS4	3
BP	GO:0050770	regulation of axonogenesis	7/288	154/18800	0.00969175	0.0765735	0.0603479	MAP1B/CDH2/SLIT2/EFNB3/FN1/NTN1/PLXNA4	7
BP	GO:0007191	adenylate cyclase-activating dopamine receptor signaling pathway	2/288	10/18800	0.00970353	0.0765735	0.0603479	ADCY5/PTGER1	2
BP	GO:0008343	adult feeding behavior	2/288	10/18800	0.00970353	0.0765735	0.0603479	NPY/CARTPT	2
BP	GO:0010172	embryonic body morphogenesis	2/288	10/18800	0.00970353	0.0765735	0.0603479	PHLDB2/GREM2	2
BP	GO:0048263	determination of dorsal identity	2/288	10/18800	0.00970353	0.0765735	0.0603479	GREM1/GREM2	2
BP	GO:0060245	detection of cell density	2/288	10/18800	0.00970353	0.0765735	0.0603479	SRPX/FAP	2
BP	GO:0060346	bone trabecula formation	2/288	10/18800	0.00970353	0.0765735	0.0603479	SFRP1/GREM1	2
BP	GO:0060536	cartilage morphogenesis	2/288	10/18800	0.00970353	0.0765735	0.0603479	RSPO2/HAND2	2
BP	GO:0070091	glucagon secretion	2/288	10/18800	0.00970353	0.0765735	0.0603479	CARTPT/FFAR4	2
BP	GO:0070092	regulation of glucagon secretion	2/288	10/18800	0.00970353	0.0765735	0.0603479	CARTPT/FFAR4	2
BP	GO:0098903	regulation of membrane repolarization during action potential	2/288	10/18800	0.00970353	0.0765735	0.0603479	FLNA/CAV1	2
BP	GO:1900003	regulation of serine-type endopeptidase activity	2/288	10/18800	0.00970353	0.0765735	0.0603479	ANXA8L1/ANXA8	2
BP	GO:1902571	regulation of serine-type peptidase activity	2/288	10/18800	0.00970353	0.0765735	0.0603479	ANXA8L1/ANXA8	2
BP	GO:1903027	regulation of opsonization	2/288	10/18800	0.00970353	0.0765735	0.0603479	FCN1/PLA2G5	2
BP	GO:1904338	regulation of dopaminergic neuron differentiation	2/288	10/18800	0.00970353	0.0765735	0.0603479	SFRP1/SFRP2	2
BP	GO:0001706	endoderm formation	4/288	55/18800	0.00997178	0.078312	0.0617181	NOG/COL8A1/COL11A1/FN1	4
BP	GO:0048008	platelet-derived growth factor receptor signaling pathway	4/288	55/18800	0.00997178	0.078312	0.0617181	APOD/PDGFRL/MYOCD/ADIPOQ	4
BP	GO:0007189	adenylate cyclase-activating G protein-coupled receptor signaling pathway	7/288	155/18800	0.0100214	0.0785129	0.0618763	VIP/ADCY5/PTGER3/ADRA1B/PTGER1/ADCYAP1/PLN	7
BP	GO:0015749	monosaccharide transmembrane transport	6/288	119/18800	0.0100726	0.0785373	0.0618956	ADIPOQ/SORBS1/SLC2A4/FFAR4/ASPSCR1/IGF1	6
BP	GO:0045471	response to ethanol	6/288	119/18800	0.0100726	0.0785373	0.0618956	PENK/KCNMB1/ADIPOQ/SLC2A4/RGS4/CDO1	6
BP	GO:0033627	cell adhesion mediated by integrin	5/288	86/18800	0.0103546	0.0803878	0.063354	SFRP2/JAM3/ACER2/SERPINE1/ITGBL1	5
BP	GO:1903169	regulation of calcium ion transmembrane transport	7/288	156/18800	0.0103591	0.0803878	0.063354	CASQ2/RRAD/PRKD1/JPH2/ATP1A2/PLN/AKAP6	7
BP	GO:0097305	response to alcohol	9/288	235/18800	0.0105293	0.0815144	0.0642418	ADCY5/SFRP1/PENK/KCNMB1/SLIT2/ADIPOQ/SLC2A4/RGS4/CDO1	9
BP	GO:0051495	positive regulation of cytoskeleton organization	8/288	195/18800	0.0105601	0.0815598	0.0642776	SFRP1/MAP1B/SYNPO2/MYOC/LMOD1/ACTN2/CFL2/FERMT2	8
BP	GO:0061037	negative regulation of cartilage development	3/288	30/18800	0.0106404	0.0819862	0.0646137	EFEMP1/NOG/GREM1	3
BP	GO:0050829	defense response to Gram-negative bacterium	5/288	87/18800	0.0108521	0.0830448	0.0654479	SSC5D/ELANE/PRKD1/SERPINE1/CTSG	5
BP	GO:0055017	cardiac muscle tissue growth	5/288	87/18800	0.0108521	0.0830448	0.0654479	PI16/NOG/RGS4/AKAP6/IGF1	5
BP	GO:0043393	regulation of protein binding	8/288	196/18800	0.0108681	0.0830448	0.0654479	HOPX/NOG/ADIPOQ/SPON1/CCL23/RGMA/GREM2/CAV1	8
BP	GO:0051209	release of sequestered calcium ion into cytosol	6/288	121/18800	0.0108794	0.0830448	0.0654479	CASQ2/PRKD1/JPH2/ATP1A2/PLN/AKAP6	6
BP	GO:0051098	regulation of binding	12/288	366/18800	0.0111509	0.0849182	0.0669244	HOPX/NOG/MYOCD/ADIPOQ/SPON1/CCL23/PLN/RGMA/GREM2/CAV1/HAND2/IGF1	12
BP	GO:0051283	negative regulation of sequestering of calcium ion	6/288	122/18800	0.0112996	0.0858101	0.0676273	CASQ2/PRKD1/JPH2/ATP1A2/PLN/AKAP6	6
BP	GO:1901879	regulation of protein depolymerization	5/288	88/18800	0.0113657	0.0858101	0.0676273	TMOD1/MAP1B/LMOD1/ACTN2/CFL2	5
BP	GO:0070482	response to oxygen levels	11/288	324/18800	0.011648	0.0858101	0.0676273	SFRP1/KCNMA1/PENK/KCNMB1/CRYAB/MYOCD/ADIPOQ/SLC2A4/KCNK3/PTGIS/CAV1	11
BP	GO:0005979	regulation of glycogen biosynthetic process	3/288	31/18800	0.0116492	0.0858101	0.0676273	SORBS1/PPP1R3C/IGF1	3
BP	GO:0010664	negative regulation of striated muscle cell apoptotic process	3/288	31/18800	0.0116492	0.0858101	0.0676273	SFRP2/MYOCD/HAND2	3
BP	GO:0010962	regulation of glucan biosynthetic process	3/288	31/18800	0.0116492	0.0858101	0.0676273	SORBS1/PPP1R3C/IGF1	3
BP	GO:0150117	positive regulation of cell-substrate junction organization	3/288	31/18800	0.0116492	0.0858101	0.0676273	SFRP1/MYOC/FERMT2	3
BP	GO:0032355	response to estradiol	6/288	123/18800	0.0117311	0.0858101	0.0676273	FGF10/SFRP1/MAP1B/PENK/CRYAB/ALDH1A2	6
BP	GO:0010739	positive regulation of protein kinase A signaling	2/288	11/18800	0.0117408	0.0858101	0.0676273	ADIPOQ/AKAP12	2
BP	GO:0014831	gastro-intestinal system smooth muscle contraction	2/288	11/18800	0.0117408	0.0858101	0.0676273	PTGER3/TACR2	2
BP	GO:0032429	regulation of phospholipase A2 activity	2/288	11/18800	0.0117408	0.0858101	0.0676273	ANXA8L1/ANXA8	2
BP	GO:0035581	sequestering of extracellular ligand from receptor	2/288	11/18800	0.0117408	0.0858101	0.0676273	GREM1/GREM2	2
BP	GO:0048241	epinephrine transport	2/288	11/18800	0.0117408	0.0858101	0.0676273	VIP/CARTPT	2
BP	GO:0048251	elastic fiber assembly	2/288	11/18800	0.0117408	0.0858101	0.0676273	MYH11/MFAP4	2
BP	GO:0048262	determination of dorsal/ventral asymmetry	2/288	11/18800	0.0117408	0.0858101	0.0676273	GREM1/GREM2	2
BP	GO:0060601	lateral sprouting from an epithelium	2/288	11/18800	0.0117408	0.0858101	0.0676273	FGF10/NOG	2
BP	GO:0070944	neutrophil-mediated killing of bacterium	2/288	11/18800	0.0117408	0.0858101	0.0676273	ELANE/CTSG	2
BP	GO:0090179	planar cell polarity pathway involved in neural tube closure	2/288	11/18800	0.0117408	0.0858101	0.0676273	SFRP1/SFRP2	2
BP	GO:0007589	body fluid secretion	5/288	89/18800	0.0118957	0.0865314	0.0681958	FGF10/VIP/CDO1/NPR3/CAV1	5
BP	GO:0002011	morphogenesis of an epithelial sheet	4/288	58/18800	0.0119719	0.0865314	0.0681958	PHLDB2/LAMA1/FLNA/FERMT2	4
BP	GO:0042733	embryonic digit morphogenesis	4/288	58/18800	0.0119719	0.0865314	0.0681958	NOG/SFRP2/ROR2/HAND2	4
BP	GO:0086065	cell communication involved in cardiac conduction	4/288	58/18800	0.0119719	0.0865314	0.0681958	CASQ2/FLNA/ATP1A2/CAV1	4
BP	GO:1900024	regulation of substrate adhesion-dependent cell spreading	4/288	58/18800	0.0119719	0.0865314	0.0681958	MYOC/FLNA/LIMS2/FERMT2	4
BP	GO:0051282	regulation of sequestering of calcium ion	6/288	124/18800	0.012174	0.0877981	0.0691941	CASQ2/PRKD1/JPH2/ATP1A2/PLN/AKAP6	6
BP	GO:0007389	pattern specification process	14/288	463/18800	0.0124229	0.0893959	0.0704533	FGF10/SFRP1/NOG/ASB2/SFRP2/ROR2/ALDH1A2/MEOX2/RELN/GREM1/GREM2/CHRD/HAND2/BARX1	14
BP	GO:0030042	actin filament depolymerization	4/288	59/18800	0.0126916	0.0906713	0.0714584	TMOD1/LMOD1/ACTN2/CFL2	4
BP	GO:0010644	cell communication by electrical coupling	3/288	32/18800	0.0127112	0.0906713	0.0714584	CASQ2/ATP1A2/CAV1	3
BP	GO:0070570	regulation of neuron projection regeneration	3/288	32/18800	0.0127112	0.0906713	0.0714584	FLNA/RGMA/KLK8	3
BP	GO:0090183	regulation of kidney development	3/288	32/18800	0.0127112	0.0906713	0.0714584	NOG/ADIPOQ/GREM1	3
BP	GO:0007568	aging	7/288	163/18800	0.0129594	0.0919673	0.0724799	APOD/PENK/KCNMB1/CRYAB/MPO/NPY/RETN	7
BP	GO:0030307	positive regulation of cell growth	7/288	163/18800	0.0129594	0.0919673	0.0724799	SFRP1/MAP1B/SFRP2/FN1/NTN1/AKAP6/IGF1	7
BP	GO:0014909	smooth muscle cell migration	5/288	91/18800	0.0130055	0.0919673	0.0724799	SLIT2/MYOCD/ADIPOQ/SERPINE1/IGF1	5
BP	GO:0060606	tube closure	5/288	91/18800	0.0130055	0.0919673	0.0724799	FGF10/SFRP1/NOG/SFRP2/RGMA	5
BP	GO:0003206	cardiac chamber morphogenesis	6/288	126/18800	0.013095	0.0924007	0.0728214	NOG/SFRP2/SLIT2/COL11A1/CPE/HAND2	6
BP	GO:0060541	respiratory system development	8/288	203/18800	0.0132135	0.0930352	0.0733215	FGF10/HOPX/NOG/LAMA1/RSPO2/MYOCD/ALDH1A2/FGF7	8
BP	GO:0043407	negative regulation of MAP kinase activity	4/288	60/18800	0.0134383	0.0939524	0.0740443	SFRP1/SFRP2/ADIPOQ/CAV1	4
BP	GO:0046324	regulation of glucose import	4/288	60/18800	0.0134383	0.0939524	0.0740443	ADIPOQ/SORBS1/ASPSCR1/IGF1	4
BP	GO:0030900	forebrain development	12/288	376/18800	0.0135556	0.0939524	0.0740443	FGF10/CDH2/NOG/SLIT2/FOXP2/ALDH1A2/RELN/NPY/ATP1A2/DCLK1/PLXNA4/PCSK1	12
BP	GO:0009953	dorsal/ventral pattern formation	5/288	92/18800	0.0135857	0.0939524	0.0740443	SFRP1/NOG/GREM1/GREM2/CHRD	5
BP	GO:0051100	negative regulation of binding	7/288	165/18800	0.0137815	0.0939524	0.0740443	NOG/ADIPOQ/CCL23/PLN/RGMA/CAV1/HAND2	7
BP	GO:0048566	embryonic digestive tract development	3/288	33/18800	0.0138268	0.0939524	0.0740443	FGF10/RBPMS2/ALDH1A2	3
BP	GO:0048799	animal organ maturation	3/288	33/18800	0.0138268	0.0939524	0.0740443	ALDH1A2/GREM1/IGF1	3
BP	GO:0090022	regulation of neutrophil chemotaxis	3/288	33/18800	0.0138268	0.0939524	0.0740443	SLIT2/JAM3/THBS4	3
BP	GO:0001553	luteinization	2/288	12/18800	0.0139476	0.0939524	0.0740443	PTPRN/RETN	2
BP	GO:0001867	complement activation, lectin pathway	2/288	12/18800	0.0139476	0.0939524	0.0740443	FCN1/MFAP4	2
BP	GO:0031953	negative regulation of protein autophosphorylation	2/288	12/18800	0.0139476	0.0939524	0.0740443	ADIPOQ/CAV1	2
BP	GO:0035112	genitalia morphogenesis	2/288	12/18800	0.0139476	0.0939524	0.0740443	FGF10/ROR2	2
BP	GO:0051549	positive regulation of keratinocyte migration	2/288	12/18800	0.0139476	0.0939524	0.0740443	FGF10/FGF7	2
BP	GO:0060019	radial glial cell differentiation	2/288	12/18800	0.0139476	0.0939524	0.0740443	FGF10/CDH2	2
BP	GO:0060394	negative regulation of pathway-restricted SMAD protein phosphorylation	2/288	12/18800	0.0139476	0.0939524	0.0740443	NOG/GREM1	2
BP	GO:0061052	negative regulation of cell growth involved in cardiac muscle cell development	2/288	12/18800	0.0139476	0.0939524	0.0740443	PI16/RGS4	2
BP	GO:0061469	regulation of type B pancreatic cell proliferation	2/288	12/18800	0.0139476	0.0939524	0.0740443	SFRP1/PTPRN	2
BP	GO:0070943	neutrophil-mediated killing of symbiont cell	2/288	12/18800	0.0139476	0.0939524	0.0740443	ELANE/CTSG	2
BP	GO:0072537	fibroblast activation	2/288	12/18800	0.0139476	0.0939524	0.0740443	ACTA2/AKAP12	2
BP	GO:0090178	regulation of establishment of planar polarity involved in neural tube closure	2/288	12/18800	0.0139476	0.0939524	0.0740443	SFRP1/SFRP2	2
BP	GO:2000727	positive regulation of cardiac muscle cell differentiation	2/288	12/18800	0.0139476	0.0939524	0.0740443	MYOCD/GREM1	2
BP	GO:0051208	sequestering of calcium ion	6/288	128/18800	0.0140638	0.09454	0.0745074	CASQ2/PRKD1/JPH2/ATP1A2/PLN/AKAP6	6
BP	GO:0034109	homotypic cell-cell adhesion	5/288	93/18800	0.0141832	0.0951469	0.0749857	MYL9/FLNA/FN1/CSRP1/CTSG	5
BP	GO:0032233	positive regulation of actin filament bundle assembly	4/288	61/18800	0.0142125	0.0951478	0.0749864	SFRP1/SYNPO2/MYOC/FERMT2	4
BP	GO:0001654	eye development	12/288	379/18800	0.0143491	0.0958662	0.0755526	FGF10/COL8A2/TMOD1/EFEMP1/COL8A1/CHRDL1/TENM3/LAMA1/CRYAB/ALDH1A2/MFAP5/ANGPTL7	12
BP	GO:0042063	gliogenesis	10/288	291/18800	0.0146163	0.0972149	0.0766155	FGF10/CDH2/PENK/NOG/ROR2/NDN/CNTN1/TSPAN2/MYOC/RELN	10
BP	GO:0003205	cardiac chamber development	7/288	167/18800	0.0146403	0.0972149	0.0766155	NOG/SFRP2/SLIT2/MYOCD/COL11A1/CPE/HAND2	7
BP	GO:0060538	skeletal muscle organ development	7/288	167/18800	0.0146403	0.0972149	0.0766155	DES/ASB2/BVES/MYOCD/MEOX2/CFL2/CAV1	7
BP	GO:0015833	peptide transport	9/288	249/18800	0.0148984	0.0986956	0.0777824	VIP/ADCY5/SFRP1/TACR2/CARTPT/ADCYAP1/FFAR4/CPE/PTPRN	9
BP	GO:0007435	salivary gland morphogenesis	3/288	34/18800	0.0149963	0.0986956	0.0777824	FGF10/LAMA1/FGF7	3
BP	GO:0009954	proximal/distal pattern formation	3/288	34/18800	0.0149963	0.0986956	0.0777824	FGF10/ALDH1A2/GREM1	3
BP	GO:0086004	regulation of cardiac muscle cell contraction	3/288	34/18800	0.0149963	0.0986956	0.0777824	ATP1A2/PLN/CAV1	3
BP	GO:0032757	positive regulation of interleukin-8 production	4/288	62/18800	0.0150143	0.0986956	0.0777824	ELANE/ADIPOQ/SERPINE1/FCN1	4
BP	GO:0030100	regulation of endocytosis	8/288	208/18800	0.0151019	0.0990723	0.0780793	RSPO1/SFRP4/ADIPOQ/PRKD1/SERPINE1/GREM1/STON1/CAV1	8
BP	GO:0014033	neural crest cell differentiation	5/288	95/18800	0.0154305	0.100624	0.0793021	SFRP1/CDH2/ALDH1A2/FN1/HAND2	5
BP	GO:0050804	modulation of chemical synaptic transmission	13/288	429/18800	0.015434	0.100624	0.0793021	MAP1B/CDH2/CHRNA3/ROR2/TACR2/ADIPOQ/RELN/RGS4/NPTX2/ATP1A2/RETN/AKAP12/CALB2	13
BP	GO:0033674	positive regulation of kinase activity	14/288	476/18800	0.0154604	0.100624	0.0793021	GHR/CHRNA3/TNFAIP8L3/ROR2/ELANE/DDR2/ADIPOQ/RELN/PRKD1/CARTPT/ADCYAP1/GREM1/FERMT2/IGF1	14
BP	GO:0150063	visual system development	12/288	383/18800	0.0154616	0.100624	0.0793021	FGF10/COL8A2/TMOD1/EFEMP1/COL8A1/CHRDL1/TENM3/LAMA1/CRYAB/ALDH1A2/MFAP5/ANGPTL7	12
BP	GO:0048639	positive regulation of developmental growth	7/288	169/18800	0.0155366	0.100911	0.079528	HOPX/GHR/MAP1B/FN1/NTN1/AKAP6/IGF1	7
BP	GO:0048562	embryonic organ morphogenesis	10/288	294/18800	0.0155948	0.10098	0.0795824	FGF10/EFEMP1/NOG/ASB2/ROR2/RBPMS2/MFAP5/COL11A1/NTN1/HAND2	10
BP	GO:0034219	carbohydrate transmembrane transport	6/288	131/18800	0.015609	0.10098	0.0795824	ADIPOQ/SORBS1/SLC2A4/FFAR4/ASPSCR1/IGF1	6
BP	GO:0099177	regulation of trans-synaptic signaling	13/288	430/18800	0.015704	0.101162	0.0797263	MAP1B/CDH2/CHRNA3/ROR2/TACR2/ADIPOQ/RELN/RGS4/NPTX2/ATP1A2/RETN/AKAP12/CALB2	13
BP	GO:0048732	gland development	13/288	431/18800	0.0159777	0.101162	0.0797263	FGF10/SFRP1/NOG/LAMA1/ALDH1A2/TNC/FGF7/CDO1/LIMS2/NTN1/CAV1/HAND2/PCSK1	13
BP	GO:0071560	cellular response to transforming growth factor beta stimulus	9/288	252/18800	0.0159866	0.101162	0.0797263	SFRP1/PENK/TGFB1I1/MYOCD/CD109/ASPN/CILP/CAV1/FERMT2	9
BP	GO:0003300	cardiac muscle hypertrophy	5/288	96/18800	0.0160808	0.101162	0.0797263	PI16/RGS4/AKAP6/HAND2/IGF1	5
BP	GO:0006942	regulation of striated muscle contraction	5/288	96/18800	0.0160808	0.101162	0.0797263	CASQ2/ADRA1B/ATP1A2/PLN/CAV1	5
BP	GO:0010769	regulation of cell morphogenesis involved in differentiation	5/288	96/18800	0.0160808	0.101162	0.0797263	MYOC/RELN/FLNA/LIMS2/FERMT2	5
BP	GO:0032091	negative regulation of protein binding	5/288	96/18800	0.0160808	0.101162	0.0797263	NOG/ADIPOQ/CCL23/RGMA/CAV1	5
BP	GO:0060419	heart growth	5/288	96/18800	0.0160808	0.101162	0.0797263	PI16/NOG/RGS4/AKAP6/IGF1	5
BP	GO:0010737	protein kinase A signaling	3/288	35/18800	0.0162201	0.101162	0.0797263	ADIPOQ/AKAP6/AKAP12	3
BP	GO:0010762	regulation of fibroblast migration	3/288	35/18800	0.0162201	0.101162	0.0797263	ACTA2/DDR2/AKAP12	3
BP	GO:0021955	central nervous system neuron axonogenesis	3/288	35/18800	0.0162201	0.101162	0.0797263	SLIT2/DCLK1/PLXNA4	3
BP	GO:0044319	wound healing, spreading of cells	3/288	35/18800	0.0162201	0.101162	0.0797263	PHLDB2/FLNA/FERMT2	3
BP	GO:0090075	relaxation of muscle	3/288	35/18800	0.0162201	0.101162	0.0797263	KCNMA1/ATP1A2/PLN	3
BP	GO:0090505	epiboly involved in wound healing	3/288	35/18800	0.0162201	0.101162	0.0797263	PHLDB2/FLNA/FERMT2	3
BP	GO:0005513	detection of calcium ion	2/288	13/18800	0.0163185	0.101162	0.0797263	CASQ2/KCNMB1	2
BP	GO:0030836	positive regulation of actin filament depolymerization	2/288	13/18800	0.0163185	0.101162	0.0797263	ACTN2/CFL2	2
BP	GO:0033605	positive regulation of catecholamine secretion	2/288	13/18800	0.0163185	0.101162	0.0797263	VIP/CARTPT	2
BP	GO:0061430	bone trabecula morphogenesis	2/288	13/18800	0.0163185	0.101162	0.0797263	SFRP1/GREM1	2
BP	GO:0071481	cellular response to X-ray	2/288	13/18800	0.0163185	0.101162	0.0797263	SFRP1/SFRP2	2
BP	GO:0090177	establishment of planar polarity involved in neural tube closure	2/288	13/18800	0.0163185	0.101162	0.0797263	SFRP1/SFRP2	2
BP	GO:1900115	extracellular regulation of signal transduction	2/288	13/18800	0.0163185	0.101162	0.0797263	GREM1/GREM2	2
BP	GO:1900116	extracellular negative regulation of signal transduction	2/288	13/18800	0.0163185	0.101162	0.0797263	GREM1/GREM2	2
BP	GO:0001933	negative regulation of protein phosphorylation	11/288	341/18800	0.0164695	0.101717	0.0801637	SFRP1/NIBAN1/NOG/SFRP2/SLIT2/MYOCD/ADIPOQ/CD109/GREM1/FABP4/CAV1	11
BP	GO:0060402	calcium ion transport into cytosol	7/288	171/18800	0.0164713	0.101717	0.0801637	CASQ2/PRKD1/JPH2/ATP1A2/PLN/AKAP6/CAV1	7
BP	GO:0001667	ameboidal-type cell migration	14/288	480/18800	0.0165014	0.101717	0.0801637	FGF10/ACTA2/CDH2/DDR2/SLIT2/TNS1/FAP/MEOX2/FGF7/PRKD1/GREM1/FN1/AKAP12/HAND2	14
BP	GO:0009620	response to fungus	4/288	64/18800	0.0167023	0.102663	0.0809092	ELANE/MPO/CTSG/PLA2G5	4
BP	GO:0043279	response to alkaloid	5/288	97/18800	0.0167491	0.102663	0.0809092	GHR/CASQ2/PENK/RGS4/PCSK1	5
BP	GO:0044264	cellular polysaccharide metabolic process	5/288	97/18800	0.0167491	0.102663	0.0809092	PPP1R1A/SORBS1/PYGM/PPP1R3C/IGF1	5
BP	GO:0048880	sensory system development	12/288	389/18800	0.0172516	0.105448	0.0831041	FGF10/COL8A2/TMOD1/EFEMP1/COL8A1/CHRDL1/TENM3/LAMA1/CRYAB/ALDH1A2/MFAP5/ANGPTL7	12
BP	GO:0014074	response to purine-containing compound	6/288	134/18800	0.0172681	0.105448	0.0831041	ABCC9/CASQ2/PENK/ADIPOQ/CDO1/AKAP6	6
BP	GO:0120162	positive regulation of cold-induced thermogenesis	5/288	98/18800	0.0174356	0.105842	0.0834148	ADIPOQ/ADCYAP1/FABP4/FFAR4/CAV1	5
BP	GO:0007431	salivary gland development	3/288	36/18800	0.0174983	0.105842	0.0834148	FGF10/LAMA1/FGF7	3
BP	GO:0010613	positive regulation of cardiac muscle hypertrophy	3/288	36/18800	0.0174983	0.105842	0.0834148	AKAP6/HAND2/IGF1	3
BP	GO:0086010	membrane depolarization during action potential	3/288	36/18800	0.0174983	0.105842	0.0834148	SCN7A/CACNA1H/ATP1A2	3
BP	GO:0090504	epiboly	3/288	36/18800	0.0174983	0.105842	0.0834148	PHLDB2/FLNA/FERMT2	3
BP	GO:0045927	positive regulation of growth	9/288	256/18800	0.017527	0.105842	0.0834148	HOPX/SFRP1/GHR/MAP1B/SFRP2/FN1/NTN1/AKAP6/IGF1	9
BP	GO:0019233	sensory perception of pain	5/288	99/18800	0.0181405	0.108791	0.0857387	VIP/TAC1/PENK/NDN/NPY1R	5
BP	GO:0071559	response to transforming growth factor beta	9/288	258/18800	0.0183366	0.108791	0.0857387	SFRP1/PENK/TGFB1I1/MYOCD/CD109/ASPN/CILP/CAV1/FERMT2	9
BP	GO:0072175	epithelial tube formation	6/288	136/18800	0.0184391	0.108791	0.0857387	FGF10/SFRP1/NOG/SFRP2/GREM1/RGMA	6
BP	GO:0001822	kidney development	10/288	303/18800	0.0188233	0.108791	0.0857387	FGF10/ACTA2/SFRP1/NOG/ADAMTS16/CRLF1/SLIT2/ADIPOQ/ALDH1A2/GREM1	10
BP	GO:0019932	second-messenger-mediated signaling	10/288	303/18800	0.0188233	0.108791	0.0857387	CASQ2/IRAG1/RCAN2/SGCD/ADCYAP1/FFAR4/ATP1A2/PLN/AKAP6/IGF1	10
BP	GO:0014742	positive regulation of muscle hypertrophy	3/288	37/18800	0.0188311	0.108791	0.0857387	AKAP6/HAND2/IGF1	3
BP	GO:0046326	positive regulation of glucose import	3/288	37/18800	0.0188311	0.108791	0.0857387	ADIPOQ/SORBS1/IGF1	3
BP	GO:0046621	negative regulation of organ growth	3/288	37/18800	0.0188311	0.108791	0.0857387	PI16/NOG/RGS4	3
BP	GO:0070873	regulation of glycogen metabolic process	3/288	37/18800	0.0188311	0.108791	0.0857387	SORBS1/PPP1R3C/IGF1	3
BP	GO:0071542	dopaminergic neuron differentiation	3/288	37/18800	0.0188311	0.108791	0.0857387	SFRP1/SFRP2/RSPO2	3
BP	GO:0007171	activation of transmembrane receptor protein tyrosine kinase activity	2/288	14/18800	0.0188478	0.108791	0.0857387	CHRNA3/GREM1	2
BP	GO:0010838	positive regulation of keratinocyte proliferation	2/288	14/18800	0.0188478	0.108791	0.0857387	FGF10/FGF7	2
BP	GO:0010958	regulation of amino acid import across plasma membrane	2/288	14/18800	0.0188478	0.108791	0.0857387	RGS4/ATP1A2	2
BP	GO:0030007	cellular potassium ion homeostasis	2/288	14/18800	0.0188478	0.108791	0.0857387	KCNMA1/ATP1A2	2
BP	GO:0035630	bone mineralization involved in bone maturation	2/288	14/18800	0.0188478	0.108791	0.0857387	GREM1/IGF1	2
BP	GO:0035791	platelet-derived growth factor receptor-beta signaling pathway	2/288	14/18800	0.0188478	0.108791	0.0857387	PDGFRL/MYOCD	2
BP	GO:0038166	angiotensin-activated signaling pathway	2/288	14/18800	0.0188478	0.108791	0.0857387	ACTN2/CAV1	2
BP	GO:0042117	monocyte activation	2/288	14/18800	0.0188478	0.108791	0.0857387	NPY/FN1	2
BP	GO:0048681	negative regulation of axon regeneration	2/288	14/18800	0.0188478	0.108791	0.0857387	RGMA/KLK8	2
BP	GO:0051547	regulation of keratinocyte migration	2/288	14/18800	0.0188478	0.108791	0.0857387	FGF10/FGF7	2
BP	GO:0051764	actin crosslink formation	2/288	14/18800	0.0188478	0.108791	0.0857387	DPYSL3/FLNA	2
BP	GO:0051917	regulation of fibrinolysis	2/288	14/18800	0.0188478	0.108791	0.0857387	FAP/SERPINE1	2
BP	GO:0070942	neutrophil mediated cytotoxicity	2/288	14/18800	0.0188478	0.108791	0.0857387	ELANE/CTSG	2
BP	GO:0071871	response to epinephrine	2/288	14/18800	0.0188478	0.108791	0.0857387	PENK/ADIPOQ	2
BP	GO:1903789	regulation of amino acid transmembrane transport	2/288	14/18800	0.0188478	0.108791	0.0857387	RGS4/ATP1A2	2
BP	GO:2000241	regulation of reproductive process	7/288	176/18800	0.018981	0.109366	0.0861922	VIP/SFRP1/PAEP/CACNA1H/TACR2/RETN/IGF1	7
BP	GO:0051926	negative regulation of calcium ion transport	4/288	67/18800	0.019449	0.111529	0.0878961	CASQ2/RRAD/ATP1A2/PLN	4
BP	GO:0010001	glial cell differentiation	8/288	218/18800	0.0194547	0.111529	0.0878961	FGF10/CDH2/NOG/ROR2/CNTN1/TSPAN2/MYOC/RELN	8
BP	GO:0001659	temperature homeostasis	7/288	177/18800	0.0195133	0.111529	0.0878961	PTGER3/ADIPOQ/ADCYAP1/FABP4/FFAR4/NPR3/CAV1	7
BP	GO:0045860	positive regulation of protein kinase activity	12/288	396/18800	0.0195325	0.111529	0.0878961	GHR/CHRNA3/ROR2/ELANE/DDR2/ADIPOQ/RELN/CARTPT/ADCYAP1/GREM1/FERMT2/IGF1	12
BP	GO:0009306	protein secretion	11/288	350/18800	0.0195606	0.111529	0.0878961	VIP/ADCY5/SFRP1/TACR2/ARL4D/CARTPT/ADCYAP1/CAVIN1/PTPRN/PCSK1/IGF1	11
BP	GO:0046620	regulation of organ growth	5/288	101/18800	0.0196061	0.111529	0.0878961	PI16/NOG/RGS4/AKAP6/IGF1	5
BP	GO:0070167	regulation of biomineral tissue development	5/288	101/18800	0.0196061	0.111529	0.0878961	OMD/MGP/DDR2/GREM1/ASPN	5
BP	GO:0009855	determination of bilateral symmetry	6/288	138/18800	0.0196634	0.111529	0.0878961	FGF10/ASB2/ALDH1A2/GREM1/GREM2/HAND2	6
BP	GO:0031644	regulation of nervous system process	6/288	138/18800	0.0196634	0.111529	0.0878961	VIP/RELN/CARTPT/RGS4/NPTX2/KLK8	6
BP	GO:0035592	establishment of protein localization to extracellular region	11/288	351/18800	0.0199288	0.112838	0.0889281	VIP/ADCY5/SFRP1/TACR2/ARL4D/CARTPT/ADCYAP1/CAVIN1/PTPRN/PCSK1/IGF1	11
BP	GO:0043403	skeletal muscle tissue regeneration	3/288	38/18800	0.0202187	0.114281	0.0900657	HOPX/SGCA/IGF1	3
BP	GO:0009799	specification of symmetry	6/288	139/18800	0.0202959	0.114322	0.0900975	FGF10/ASB2/ALDH1A2/GREM1/GREM2/HAND2	6
BP	GO:0051384	response to glucocorticoid	6/288	139/18800	0.0202959	0.114322	0.0900975	GHR/FIBIN/SLIT2/ADIPOQ/CDO1/PCSK1	6
BP	GO:0032677	regulation of interleukin-8 production	5/288	102/18800	0.0203672	0.114526	0.0902585	SSC5D/ELANE/ADIPOQ/SERPINE1/FCN1	5
BP	GO:0051148	negative regulation of muscle cell differentiation	4/288	68/18800	0.0204228	0.114641	0.0903494	PI16/RBPMS2/MYOCD/RGS4	4
BP	GO:0002237	response to molecule of bacterial origin	11/288	354/18800	0.0210645	0.117358	0.0924907	FGF10/PENK/SSC5D/ELANE/MPO/PTGER1/SERPINE1/CTSG/THPO/AKAP12/PCSK1	11
BP	GO:0032637	interleukin-8 production	5/288	103/18800	0.0211474	0.117358	0.0924907	SSC5D/ELANE/ADIPOQ/SERPINE1/FCN1	5
BP	GO:0035282	segmentation	5/288	103/18800	0.0211474	0.117358	0.0924907	SFRP1/SFRP2/ROR2/ALDH1A2/MEOX2	5
BP	GO:0110149	regulation of biomineralization	5/288	103/18800	0.0211474	0.117358	0.0924907	OMD/MGP/DDR2/GREM1/ASPN	5
BP	GO:0050795	regulation of behavior	4/288	69/18800	0.0214261	0.117358	0.0924907	PENK/RELN/NPY/RETN	4
BP	GO:0003214	cardiac left ventricle morphogenesis	2/288	15/18800	0.0215302	0.117358	0.0924907	SFRP2/CPE	2
BP	GO:0010649	regulation of cell communication by electrical coupling	2/288	15/18800	0.0215302	0.117358	0.0924907	CASQ2/CAV1	2
BP	GO:0035358	regulation of peroxisome proliferator activated receptor signaling pathway	2/288	15/18800	0.0215302	0.117358	0.0924907	PTGIS/LMO3	2
BP	GO:0044406	adhesion of symbiont to host	2/288	15/18800	0.0215302	0.117358	0.0924907	BPIFA1/LRRC15	2
BP	GO:0045725	positive regulation of glycogen biosynthetic process	2/288	15/18800	0.0215302	0.117358	0.0924907	SORBS1/IGF1	2
BP	GO:0060026	convergent extension	2/288	15/18800	0.0215302	0.117358	0.0924907	SFRP1/SFRP2	2
BP	GO:0060572	morphogenesis of an epithelial bud	2/288	15/18800	0.0215302	0.117358	0.0924907	FGF10/NOG	2
BP	GO:0070571	negative regulation of neuron projection regeneration	2/288	15/18800	0.0215302	0.117358	0.0924907	RGMA/KLK8	2
BP	GO:0048568	embryonic organ development	13/288	449/18800	0.0215514	0.117358	0.0924907	TTPA/FGF10/EFEMP1/NOG/ASB2/ROR2/RBPMS2/ALDH1A2/MFAP5/COL11A1/NTN1/PLXNA4/HAND2	13
BP	GO:0070555	response to interleukin-1	6/288	141/18800	0.0216019	0.117358	0.0924907	SFRP1/GHR/CCL23/PTGIS/AKAP12/PCSK1	6
BP	GO:0009595	detection of biotic stimulus	3/288	39/18800	0.0216612	0.117358	0.0924907	SSC5D/SRPX/FAP	3
BP	GO:0032885	regulation of polysaccharide biosynthetic process	3/288	39/18800	0.0216612	0.117358	0.0924907	SORBS1/PPP1R3C/IGF1	3
BP	GO:0045773	positive regulation of axon extension	3/288	39/18800	0.0216612	0.117358	0.0924907	MAP1B/FN1/NTN1	3
BP	GO:0045823	positive regulation of heart contraction	3/288	39/18800	0.0216612	0.117358	0.0924907	ADRA1B/RGS4/ATP1A2	3
BP	GO:0051154	negative regulation of striated muscle cell differentiation	3/288	39/18800	0.0216612	0.117358	0.0924907	PI16/MYOCD/RGS4	3
BP	GO:0090278	negative regulation of peptide hormone secretion	3/288	39/18800	0.0216612	0.117358	0.0924907	SFRP1/CARTPT/FFAR4	3
BP	GO:0048017	inositol lipid-mediated signaling	7/288	181/18800	0.0217474	0.11763	0.092705	TNFAIP8L3/ROR2/MYOC/RELN/FN1/NPR3/IGF1	7
BP	GO:0051966	regulation of synaptic transmission, glutamatergic	4/288	70/18800	0.0224592	0.121279	0.0955809	CDH2/ROR2/RELN/ATP1A2	4
BP	GO:1901890	positive regulation of cell junction assembly	5/288	105/18800	0.0227656	0.122731	0.096725	SFRP1/MYOC/THBS2/CAV1/FERMT2	5
BP	GO:0043405	regulation of MAP kinase activity	7/288	183/18800	0.0229284	0.123392	0.0972457	SFRP1/GHR/SFRP2/ROR2/ELANE/ADIPOQ/CAV1	7
BP	GO:0001508	action potential	6/288	143/18800	0.0229637	0.123392	0.0972457	SCN7A/CACNA1H/FLNA/ATP1A2/AKAP6/CAV1	6
BP	GO:0071692	protein localization to extracellular region	11/288	359/18800	0.0230621	0.123626	0.0974299	VIP/ADCY5/SFRP1/TACR2/ARL4D/CARTPT/ADCYAP1/CAVIN1/PTPRN/PCSK1/IGF1	11
BP	GO:0002792	negative regulation of peptide secretion	3/288	40/18800	0.0231585	0.123626	0.0974299	SFRP1/CARTPT/FFAR4	3
BP	GO:0051954	positive regulation of amine transport	3/288	40/18800	0.0231585	0.123626	0.0974299	VIP/TACR2/CARTPT	3
BP	GO:1903524	positive regulation of blood circulation	3/288	40/18800	0.0231585	0.123626	0.0974299	ADRA1B/RGS4/ATP1A2	3
BP	GO:2001259	positive regulation of cation channel activity	4/288	71/18800	0.0235221	0.125362	0.098798	RELN/JPH2/ACTN2/AKAP6	4
BP	GO:0060840	artery development	5/288	106/18800	0.0236039	0.125593	0.0989801	NOG/MYOCD/FKBP10/MYLK/HAND2	5
BP	GO:0051592	response to calcium ion	6/288	144/18800	0.0236657	0.125717	0.099078	KCNMA1/CASQ2/PENK/KCNMB1/CAV1/PCSK1	6
BP	GO:0001991	regulation of systemic arterial blood pressure by circulatory renin-angiotensin	2/288	16/18800	0.0243604	0.127043	0.100123	CMA1/CTSG	2
BP	GO:0008228	opsonization	2/288	16/18800	0.0243604	0.127043	0.100123	FCN1/PLA2G5	2
BP	GO:0010715	regulation of extracellular matrix disassembly	2/288	16/18800	0.0243604	0.127043	0.100123	DDR2/FAP	2
BP	GO:0032095	regulation of response to food	2/288	16/18800	0.0243604	0.127043	0.100123	NPY/CARTPT	2
BP	GO:0034374	low-density lipoprotein particle remodeling	2/288	16/18800	0.0243604	0.127043	0.100123	MPO/PLA2G5	2
BP	GO:0042249	establishment of planar polarity of embryonic epithelium	2/288	16/18800	0.0243604	0.127043	0.100123	SFRP1/SFRP2	2
BP	GO:0043508	negative regulation of JUN kinase activity	2/288	16/18800	0.0243604	0.127043	0.100123	SFRP1/SFRP2	2
BP	GO:0070875	positive regulation of glycogen metabolic process	2/288	16/18800	0.0243604	0.127043	0.100123	SORBS1/IGF1	2
BP	GO:0070886	positive regulation of calcineurin-NFAT signaling cascade	2/288	16/18800	0.0243604	0.127043	0.100123	AKAP6/IGF1	2
BP	GO:0106058	positive regulation of calcineurin-mediated signaling	2/288	16/18800	0.0243604	0.127043	0.100123	AKAP6/IGF1	2
BP	GO:2000095	regulation of Wnt signaling pathway, planar cell polarity pathway	2/288	16/18800	0.0243604	0.127043	0.100123	SFRP1/SFRP2	2
BP	GO:0031333	negative regulation of protein-containing complex assembly	6/288	145/18800	0.024382	0.127043	0.100123	TMOD1/CRYAB/SLIT2/TUBB4A/JAM3/LMOD1	6
BP	GO:0030038	contractile actin filament bundle assembly	5/288	107/18800	0.0244619	0.127054	0.100132	SFRP1/PHLDB2/MYOC/SORBS1/FERMT2	5
BP	GO:0043149	stress fiber assembly	5/288	107/18800	0.0244619	0.127054	0.100132	SFRP1/PHLDB2/MYOC/SORBS1/FERMT2	5
BP	GO:1903036	positive regulation of response to wounding	4/288	72/18800	0.0246151	0.127535	0.100511	SERPINE1/FLNA/MYLK/FERMT2	4
BP	GO:0008037	cell recognition	8/288	228/18800	0.024637	0.127535	0.100511	PAEP/NDN/NEXN/EFNB3/TNN/FCN1/PLA2G5/CRTAC1	8
BP	GO:0010463	mesenchymal cell proliferation	3/288	41/18800	0.0247107	0.127535	0.100511	FGF7/CHRD/HAND2	3
BP	GO:1902742	apoptotic process involved in development	3/288	41/18800	0.0247107	0.127535	0.100511	CRYAB/SLIT2/HAND2	3
BP	GO:0106106	cold-induced thermogenesis	6/288	146/18800	0.0251127	0.129202	0.101824	ADIPOQ/ADCYAP1/FABP4/FFAR4/NPR3/CAV1	6
BP	GO:0120161	regulation of cold-induced thermogenesis	6/288	146/18800	0.0251127	0.129202	0.101824	ADIPOQ/ADCYAP1/FABP4/FFAR4/NPR3/CAV1	6
BP	GO:0097529	myeloid leukocyte migration	8/288	229/18800	0.0252036	0.129466	0.102032	ROR2/SLIT2/JAM3/SERPINE1/CCL23/GREM1/CTSG/THBS4	8
BP	GO:0005976	polysaccharide metabolic process	5/288	108/18800	0.0253398	0.129961	0.102423	PPP1R1A/SORBS1/PYGM/PPP1R3C/IGF1	5
BP	GO:0019226	transmission of nerve impulse	4/288	73/18800	0.0257383	0.131591	0.103708	SCN7A/CACNA1H/JAM3/CARTPT	4
BP	GO:0060415	muscle tissue morphogenesis	4/288	73/18800	0.0257383	0.131591	0.103708	ACTC1/NOG/COL11A1/MYLK	4
BP	GO:0042445	hormone metabolic process	8/288	230/18800	0.0257792	0.131594	0.10371	GHR/CMA1/CACNA1H/ALDH1A2/CTSG/CPE/ADH1B/PCSK1	8
BP	GO:1903532	positive regulation of secretion by cell	9/288	274/18800	0.0258194	0.131594	0.10371	VIP/CACNA1H/TACR2/CARTPT/ADCYAP1/FFAR4/RETN/PCSK1/IGF1	9
BP	GO:0031952	regulation of protein autophosphorylation	3/288	42/18800	0.0263177	0.133717	0.105383	ADIPOQ/GREM1/CAV1	3
BP	GO:1904706	negative regulation of vascular associated smooth muscle cell proliferation	3/288	42/18800	0.0263177	0.133717	0.105383	MYOCD/ADIPOQ/CNN1	3
BP	GO:0046883	regulation of hormone secretion	8/288	231/18800	0.0263639	0.133744	0.105404	ADCY5/SFRP1/TACR2/ADIPOQ/CARTPT/ADCYAP1/FFAR4/RETN	8
BP	GO:1904064	positive regulation of cation transmembrane transport	6/288	148/18800	0.0266175	0.134821	0.106253	KCNMB1/RELN/FLNA/JPH2/ACTN2/AKAP6	6
BP	GO:0048259	regulation of receptor-mediated endocytosis	5/288	110/18800	0.0271555	0.134892	0.106309	RSPO1/SFRP4/ADIPOQ/SERPINE1/GREM1	5
BP	GO:0000097	sulfur amino acid biosynthetic process	2/288	17/18800	0.0273334	0.134892	0.106309	BHMT2/CDO1	2
BP	GO:0001845	phagolysosome assembly	2/288	17/18800	0.0273334	0.134892	0.106309	SRPX/PLA2G5	2
BP	GO:0033189	response to vitamin A	2/288	17/18800	0.0273334	0.134892	0.106309	MAP1B/ALDH1A2	2
BP	GO:0033194	response to hydroperoxide	2/288	17/18800	0.0273334	0.134892	0.106309	PRKD1/GPX3	2
BP	GO:0033623	regulation of integrin activation	2/288	17/18800	0.0273334	0.134892	0.106309	JAM3/FERMT2	2
BP	GO:0045019	negative regulation of nitric oxide biosynthetic process	2/288	17/18800	0.0273334	0.134892	0.106309	PTGIS/CAV1	2
BP	GO:0048557	embryonic digestive tract morphogenesis	2/288	17/18800	0.0273334	0.134892	0.106309	FGF10/RBPMS2	2
BP	GO:0051895	negative regulation of focal adhesion assembly	2/288	17/18800	0.0273334	0.134892	0.106309	APOD/PHLDB2	2
BP	GO:0055119	relaxation of cardiac muscle	2/288	17/18800	0.0273334	0.134892	0.106309	ATP1A2/PLN	2
BP	GO:0060192	negative regulation of lipase activity	2/288	17/18800	0.0273334	0.134892	0.106309	ANXA8L1/ANXA8	2
BP	GO:0070593	dendrite self-avoidance	2/288	17/18800	0.0273334	0.134892	0.106309	NEXN/TNN	2
BP	GO:0086103	G protein-coupled receptor signaling pathway involved in heart process	2/288	17/18800	0.0273334	0.134892	0.106309	PLN/CAV1	2
BP	GO:0090136	epithelial cell-cell adhesion	2/288	17/18800	0.0273334	0.134892	0.106309	BVES/THBS4	2
BP	GO:0150118	negative regulation of cell-substrate junction organization	2/288	17/18800	0.0273334	0.134892	0.106309	APOD/PHLDB2	2
BP	GO:1904406	negative regulation of nitric oxide metabolic process	2/288	17/18800	0.0273334	0.134892	0.106309	PTGIS/CAV1	2
BP	GO:1904948	midbrain dopaminergic neuron differentiation	2/288	17/18800	0.0273334	0.134892	0.106309	SFRP1/SFRP2	2
BP	GO:0060401	cytosolic calcium ion transport	7/288	190/18800	0.0274098	0.135065	0.106445	CASQ2/PRKD1/JPH2/ATP1A2/PLN/AKAP6/CAV1	7
BP	GO:0035019	somatic stem cell population maintenance	3/288	43/18800	0.0279794	0.13725	0.108168	FGF10/SFRP1/NOG	3
BP	GO:0071526	semaphorin-plexin signaling pathway	3/288	43/18800	0.0279794	0.13725	0.108168	FLNA/PLXNA4/HAND2	3
BP	GO:2001222	regulation of neuron migration	3/288	43/18800	0.0279794	0.13725	0.108168	SOX14/RELN/TNN	3
BP	GO:0021536	diencephalon development	4/288	75/18800	0.028076	0.137398	0.108284	FGF10/NOG/ALDH1A2/PCSK1	4
BP	GO:0014066	regulation of phosphatidylinositol 3-kinase signaling	5/288	111/18800	0.0280936	0.137398	0.108284	ROR2/MYOC/RELN/FN1/IGF1	5
BP	GO:0007584	response to nutrient	6/288	150/18800	0.028181	0.13762	0.108459	SFRP1/MAP1B/PENK/SFRP2/ADIPOQ/ALDH1A2	6
BP	GO:0051346	negative regulation of hydrolase activity	11/288	371/18800	0.0284178	0.138569	0.109207	PI16/SPOCK1/SFRP2/CRYAB/CST2/CD109/ANXA8L1/ANXA8/CST6/SERPINE1/TFPI2	11
BP	GO:0021987	cerebral cortex development	5/288	112/18800	0.029052	0.14145	0.111477	CDH2/SLIT2/FOXP2/RELN/NPY	5
BP	GO:0061045	negative regulation of wound healing	4/288	76/18800	0.0292907	0.142188	0.112059	PHLDB2/CD109/FAP/SERPINE1	4
BP	GO:0072089	stem cell proliferation	4/288	76/18800	0.0292907	0.142188	0.112059	SFRP2/RNF43/THPO/FERMT2	4
BP	GO:0010828	positive regulation of glucose transmembrane transport	3/288	44/18800	0.0296957	0.143514	0.113104	ADIPOQ/SORBS1/IGF1	3
BP	GO:0048286	lung alveolus development	3/288	44/18800	0.0296957	0.143514	0.113104	FGF10/HOPX/MYOCD	3
BP	GO:0060443	mammary gland morphogenesis	3/288	44/18800	0.0296957	0.143514	0.113104	FGF10/NTN1/CAV1	3
BP	GO:0035148	tube formation	6/288	152/18800	0.0298041	0.143826	0.11335	FGF10/SFRP1/NOG/SFRP2/GREM1/RGMA	6
BP	GO:0090190	positive regulation of branching involved in ureteric bud morphogenesis	2/288	18/18800	0.0304441	0.146697	0.115613	NOG/GREM1	2
BP	GO:0006816	calcium ion transport	12/288	424/18800	0.0309504	0.148918	0.117363	CASQ2/CACNA1H/RRAD/PRKD1/RGS4/PLPP4/JPH2/ATP1A2/PLN/AKAP6/MYLK/CAV1	12
BP	GO:0043010	camera-type eye development	10/288	330/18800	0.0314426	0.149736	0.118008	FGF10/COL8A2/TMOD1/EFEMP1/COL8A1/TENM3/LAMA1/CRYAB/ALDH1A2/ANGPTL7	10
BP	GO:0048545	response to steroid hormone	10/288	330/18800	0.0314426	0.149736	0.118008	SFRP1/GHR/FIBIN/SLIT2/ADIPOQ/CDO1/LMO3/ATP1A2/CAV1/PCSK1	10
BP	GO:0010171	body morphogenesis	3/288	45/18800	0.0314664	0.149736	0.118008	NOG/PHLDB2/GREM2	3
BP	GO:0032881	regulation of polysaccharide metabolic process	3/288	45/18800	0.0314664	0.149736	0.118008	SORBS1/PPP1R3C/IGF1	3
BP	GO:0089718	amino acid import across plasma membrane	3/288	45/18800	0.0314664	0.149736	0.118008	RGS4/SLC7A2/ATP1A2	3
BP	GO:1902622	regulation of neutrophil migration	3/288	45/18800	0.0314664	0.149736	0.118008	SLIT2/JAM3/THBS4	3
BP	GO:0021915	neural tube development	6/288	154/18800	0.0314873	0.149736	0.118008	SFRP1/NOG/SFRP2/ALDH1A2/RGMA/CHRD	6
BP	GO:0097553	calcium ion transmembrane import into cytosol	6/288	154/18800	0.0314873	0.149736	0.118008	CASQ2/PRKD1/JPH2/ATP1A2/PLN/AKAP6	6
BP	GO:0007492	endoderm development	4/288	78/18800	0.0318124	0.151063	0.119053	NOG/COL8A1/COL11A1/FN1	4
BP	GO:0007519	skeletal muscle tissue development	6/288	155/18800	0.0323517	0.1534	0.120896	ASB2/BVES/MYOCD/MEOX2/CFL2/CAV1	6
BP	GO:0032386	regulation of intracellular transport	10/288	332/18800	0.0325686	0.154205	0.12153	MAP1B/APOD/BVES/CRYAB/ADIPOQ/PRKD1/FLNA/ACTN2/PLN/GAS1	10
BP	GO:0006970	response to osmotic stress	4/288	79/18800	0.0331197	0.155741	0.12274	KCNMA1/PAPPA2/SLC2A4/MYLK	4
BP	GO:0032496	response to lipopolysaccharide	10/288	333/18800	0.0331422	0.155741	0.12274	FGF10/PENK/ELANE/MPO/PTGER1/SERPINE1/CTSG/THPO/AKAP12/PCSK1	10
BP	GO:0008643	carbohydrate transport	6/288	156/18800	0.0332314	0.155741	0.12274	ADIPOQ/SORBS1/SLC2A4/FFAR4/ASPSCR1/IGF1	6
BP	GO:0005978	glycogen biosynthetic process	3/288	46/18800	0.0332913	0.155741	0.12274	SORBS1/PPP1R3C/IGF1	3
BP	GO:0009250	glucan biosynthetic process	3/288	46/18800	0.0332913	0.155741	0.12274	SORBS1/PPP1R3C/IGF1	3
BP	GO:0010665	regulation of cardiac muscle cell apoptotic process	3/288	46/18800	0.0332913	0.155741	0.12274	SFRP2/MYOCD/HAND2	3
BP	GO:0035987	endodermal cell differentiation	3/288	46/18800	0.0332913	0.155741	0.12274	COL8A1/COL11A1/FN1	3
BP	GO:0061383	trabecula morphogenesis	3/288	46/18800	0.0332913	0.155741	0.12274	SFRP1/NOG/GREM1	3
BP	GO:0042886	amide transport	9/288	287/18800	0.0333219	0.155741	0.12274	VIP/ADCY5/SFRP1/TACR2/CARTPT/ADCYAP1/FFAR4/CPE/PTPRN	9
BP	GO:0002523	leukocyte migration involved in inflammatory response	2/288	19/18800	0.0336876	0.155889	0.122856	ELANE/JAM3	2
BP	GO:0021511	spinal cord patterning	2/288	19/18800	0.0336876	0.155889	0.122856	RELN/CHRD	2
BP	GO:0051546	keratinocyte migration	2/288	19/18800	0.0336876	0.155889	0.122856	FGF10/FGF7	2
BP	GO:0060977	coronary vasculature morphogenesis	2/288	19/18800	0.0336876	0.155889	0.122856	SGCD/HAND2	2
BP	GO:0072079	nephron tubule formation	2/288	19/18800	0.0336876	0.155889	0.122856	NOG/GREM1	2
BP	GO:1901881	positive regulation of protein depolymerization	2/288	19/18800	0.0336876	0.155889	0.122856	ACTN2/CFL2	2
BP	GO:2001135	regulation of endocytic recycling	2/288	19/18800	0.0336876	0.155889	0.122856	BVES/ACTN2	2
BP	GO:0009991	response to extracellular stimulus	13/288	479/18800	0.0339001	0.15665	0.123457	SFRP1/GHR/MAP1B/PENK/SFRP2/MYOCD/ADIPOQ/MPO/ALDH1A2/NPY/PRKD1/CARTPT/PCSK1	13
BP	GO:0071674	mononuclear cell migration	7/288	199/18800	0.0340004	0.156711	0.123504	APOD/ASB2/SLIT2/SERPINE1/CCL23/GREM1/CTSG	7
BP	GO:0042326	negative regulation of phosphorylation	11/288	382/18800	0.0340657	0.156711	0.123504	SFRP1/NIBAN1/NOG/SFRP2/SLIT2/MYOCD/ADIPOQ/CD109/GREM1/FABP4/CAV1	11
BP	GO:0016485	protein processing	8/288	243/18800	0.034114	0.156711	0.123504	CMA1/SPON1/SERPINE1/CPXM2/CTSG/CPE/GAS1/PCSK1	8
BP	GO:0031960	response to corticosteroid	6/288	157/18800	0.0341265	0.156711	0.123504	GHR/FIBIN/SLIT2/ADIPOQ/CDO1/PCSK1	6
BP	GO:0032411	positive regulation of transporter activity	5/288	117/18800	0.034153	0.156711	0.123504	ADIPOQ/RELN/JPH2/ACTN2/AKAP6	5
BP	GO:0003151	outflow tract morphogenesis	4/288	80/18800	0.0344579	0.157446	0.124084	NOG/SFRP2/NPY1R/HAND2	4
BP	GO:0021954	central nervous system neuron development	4/288	80/18800	0.0344579	0.157446	0.124084	SLIT2/NPY/DCLK1/PLXNA4	4
BP	GO:0048644	muscle organ morphogenesis	4/288	80/18800	0.0344579	0.157446	0.124084	ACTC1/NOG/COL11A1/MYLK	4
BP	GO:0050919	negative chemotaxis	3/288	47/18800	0.0351701	0.160104	0.126179	SLIT2/NTN1/PLXNA4	3
BP	GO:0050900	leukocyte migration	11/288	384/18800	0.0351722	0.160104	0.126179	APOD/ASB2/ROR2/ELANE/SLIT2/JAM3/SERPINE1/CCL23/GREM1/CTSG/THBS4	11
BP	GO:0030278	regulation of ossification	5/288	118/18800	0.0352356	0.160104	0.126179	SFRP1/OMD/MGP/DDR2/GREM1	5
BP	GO:0051261	protein depolymerization	5/288	118/18800	0.0352356	0.160104	0.126179	TMOD1/MAP1B/LMOD1/ACTN2/CFL2	5
BP	GO:0006006	glucose metabolic process	7/288	201/18800	0.0355964	0.161444	0.127235	APOD/PGM5/ADIPOQ/NPY1R/SORBS1/PPP1R3C/IGF1	7
BP	GO:0010660	regulation of muscle cell apoptotic process	4/288	81/18800	0.0358271	0.161444	0.127235	SFRP2/MYOCD/HAND2/IGF1	4
BP	GO:0030500	regulation of bone mineralization	4/288	81/18800	0.0358271	0.161444	0.127235	OMD/MGP/DDR2/GREM1	4
BP	GO:0030512	negative regulation of transforming growth factor beta receptor signaling pathway	4/288	81/18800	0.0358271	0.161444	0.127235	TGFB1I1/CD109/ASPN/CAV1	4
BP	GO:0031016	pancreas development	4/288	81/18800	0.0358271	0.161444	0.127235	FGF10/CDH2/ALDH1A2/PCSK1	4
BP	GO:0032272	negative regulation of protein polymerization	4/288	81/18800	0.0358271	0.161444	0.127235	TMOD1/SLIT2/TUBB4A/LMOD1	4
BP	GO:1990845	adaptive thermogenesis	6/288	159/18800	0.0359631	0.161834	0.127542	ADIPOQ/ADCYAP1/FABP4/FFAR4/NPR3/CAV1	6
BP	GO:0019722	calcium-mediated signaling	7/288	202/18800	0.0364126	0.163631	0.128959	CASQ2/RCAN2/SGCD/ATP1A2/PLN/AKAP6/IGF1	7
BP	GO:0003228	atrial cardiac muscle tissue development	2/288	20/18800	0.0370591	0.163803	0.129094	NOG/BVES	2
BP	GO:0032793	positive regulation of CREB transcription factor activity	2/288	20/18800	0.0370591	0.163803	0.129094	RELN/PRKD1	2
BP	GO:0035313	wound healing, spreading of epidermal cells	2/288	20/18800	0.0370591	0.163803	0.129094	PHLDB2/FERMT2	2
BP	GO:0043586	tongue development	2/288	20/18800	0.0370591	0.163803	0.129094	BNC2/HAND2	2
BP	GO:0044342	type B pancreatic cell proliferation	2/288	20/18800	0.0370591	0.163803	0.129094	SFRP1/PTPRN	2
BP	GO:1900221	regulation of amyloid-beta clearance	2/288	20/18800	0.0370591	0.163803	0.129094	TTPA/MYOCD	2
BP	GO:0003044	regulation of systemic arterial blood pressure mediated by a chemical signal	3/288	48/18800	0.0371026	0.163803	0.129094	CMA1/ADRA1B/CTSG	3
BP	GO:0010662	regulation of striated muscle cell apoptotic process	3/288	48/18800	0.0371026	0.163803	0.129094	SFRP2/MYOCD/HAND2	3
BP	GO:0035272	exocrine system development	3/288	48/18800	0.0371026	0.163803	0.129094	FGF10/LAMA1/FGF7	3
BP	GO:0035850	epithelial cell differentiation involved in kidney development	3/288	48/18800	0.0371026	0.163803	0.129094	ACTA2/ADIPOQ/GREM1	3
BP	GO:0042311	vasodilation	3/288	48/18800	0.0371026	0.163803	0.129094	KCNMA1/KCNMB1/NPR3	3
BP	GO:0048483	autonomic nervous system development	3/288	48/18800	0.0371026	0.163803	0.129094	FN1/PLXNA4/HAND2	3
BP	GO:0060976	coronary vasculature development	3/288	48/18800	0.0371026	0.163803	0.129094	MYOCD/SGCD/HAND2	3
BP	GO:0042310	vasoconstriction	4/288	82/18800	0.0372274	0.164132	0.129353	ACTA2/ADRA1B/ATP1A2/CAV1	4
BP	GO:0014032	neural crest cell development	4/288	83/18800	0.0386589	0.169528	0.133606	CDH2/ALDH1A2/FN1/HAND2	4
BP	GO:0019935	cyclic-nucleotide-mediated signaling	4/288	83/18800	0.0386589	0.169528	0.133606	IRAG1/ADCYAP1/FFAR4/AKAP6	4
BP	GO:0033273	response to vitamin	4/288	83/18800	0.0386589	0.169528	0.133606	SFRP1/MAP1B/PENK/ALDH1A2	4
BP	GO:0042509	regulation of tyrosine phosphorylation of STAT protein	4/288	83/18800	0.0386589	0.169528	0.133606	GHR/CRLF1/CAV1/IGF1	4
BP	GO:0045216	cell-cell junction organization	7/288	205/18800	0.0389353	0.169817	0.133833	CDH2/JAM3/FLNA/LIMS2/CDH19/CAV1/FERMT2	7
BP	GO:0002762	negative regulation of myeloid leukocyte differentiation	3/288	49/18800	0.0390885	0.169817	0.133833	SFRP1/ADIPOQ/CARTPT	3
BP	GO:0010659	cardiac muscle cell apoptotic process	3/288	49/18800	0.0390885	0.169817	0.133833	SFRP2/MYOCD/HAND2	3
BP	GO:0022602	ovulation cycle process	3/288	49/18800	0.0390885	0.169817	0.133833	SLIT2/PTPRN/RETN	3
BP	GO:0030225	macrophage differentiation	3/288	49/18800	0.0390885	0.169817	0.133833	ROR2/ADIPOQ/TSPAN2	3
BP	GO:0035094	response to nicotine	3/288	49/18800	0.0390885	0.169817	0.133833	PENK/CHRNA3/ATP1A2	3
BP	GO:0046850	regulation of bone remodeling	3/288	49/18800	0.0390885	0.169817	0.133833	SFRP1/CARTPT/GREM1	3
BP	GO:0071901	negative regulation of protein serine/threonine kinase activity	5/288	122/18800	0.039777	0.172553	0.13599	SFRP1/SFRP2/MYOCD/ADIPOQ/CAV1	5
BP	GO:0034767	positive regulation of ion transmembrane transport	6/288	163/18800	0.0398241	0.172553	0.13599	KCNMB1/RELN/FLNA/JPH2/ACTN2/AKAP6	6
BP	GO:0032098	regulation of appetite	2/288	21/18800	0.0405541	0.1741	0.137209	NPY/CARTPT	2
BP	GO:0038083	peptidyl-tyrosine autophosphorylation	2/288	21/18800	0.0405541	0.1741	0.137209	GREM1/CAV1	2
BP	GO:0060973	cell migration involved in heart development	2/288	21/18800	0.0405541	0.1741	0.137209	BVES/HAND2	2
BP	GO:0071605	monocyte chemotactic protein-1 production	2/288	21/18800	0.0405541	0.1741	0.137209	APOD/ADIPOQ	2
BP	GO:0071637	regulation of monocyte chemotactic protein-1 production	2/288	21/18800	0.0405541	0.1741	0.137209	APOD/ADIPOQ	2
BP	GO:0090189	regulation of branching involved in ureteric bud morphogenesis	2/288	21/18800	0.0405541	0.1741	0.137209	NOG/GREM1	2
BP	GO:1905209	positive regulation of cardiocyte differentiation	2/288	21/18800	0.0405541	0.1741	0.137209	MYOCD/GREM1	2
BP	GO:0001704	formation of primary germ layer	5/288	123/18800	0.0409654	0.17518	0.13806	NOG/COL8A1/SFRP2/COL11A1/FN1	5
BP	GO:0042471	ear morphogenesis	5/288	123/18800	0.0409654	0.17518	0.13806	FGF10/NOG/ROR2/COL11A1/NTN1	5
BP	GO:0019933	cAMP-mediated signaling	3/288	50/18800	0.0411275	0.17518	0.13806	ADCYAP1/FFAR4/AKAP6	3
BP	GO:0034332	adherens junction organization	3/288	50/18800	0.0411275	0.17518	0.13806	JAM3/CDH19/FERMT2	3
BP	GO:1902041	regulation of extrinsic apoptotic signaling pathway via death domain receptors	3/288	50/18800	0.0411275	0.17518	0.13806	SFRP1/SFRP2/SERPINE1	3
BP	GO:2001238	positive regulation of extrinsic apoptotic signaling pathway	3/288	50/18800	0.0411275	0.17518	0.13806	SFRP1/SRPX/CAV1	3
BP	GO:0010657	muscle cell apoptotic process	4/288	85/18800	0.0416153	0.176568	0.139154	SFRP2/MYOCD/HAND2/IGF1	4
BP	GO:0050886	endocrine process	4/288	85/18800	0.0416153	0.176568	0.139154	CMA1/TACR2/CTSG/RETN	4
BP	GO:2000243	positive regulation of reproductive process	4/288	85/18800	0.0416153	0.176568	0.139154	VIP/CACNA1H/TACR2/RETN	4
BP	GO:0001838	embryonic epithelial tube formation	5/288	124/18800	0.0421751	0.177955	0.140247	SFRP1/NOG/SFRP2/GREM1/RGMA	5
BP	GO:0002688	regulation of leukocyte chemotaxis	5/288	124/18800	0.0421751	0.177955	0.140247	SLIT2/JAM3/SERPINE1/GREM1/THBS4	5
BP	GO:0046660	female sex differentiation	5/288	124/18800	0.0421751	0.177955	0.140247	FGF10/SFRP1/SLIT2/PTPRN/RETN	5
BP	GO:0046683	response to organophosphorus	5/288	124/18800	0.0421751	0.177955	0.140247	ABCC9/PENK/ADIPOQ/CDO1/AKAP6	5
BP	GO:0051047	positive regulation of secretion	9/288	300/18800	0.0422147	0.177955	0.140247	VIP/CACNA1H/TACR2/CARTPT/ADCYAP1/FFAR4/RETN/PCSK1/IGF1	9
BP	GO:0031667	response to nutrient levels	12/288	446/18800	0.0428189	0.18027	0.142071	SFRP1/GHR/MAP1B/PENK/SFRP2/ADIPOQ/MPO/ALDH1A2/NPY/PRKD1/CARTPT/PCSK1	12
BP	GO:0071453	cellular response to oxygen levels	6/288	166/18800	0.0428861	0.18032	0.142111	SFRP1/KCNMB1/SLC2A4/KCNK3/PTGIS/CAV1	6
BP	GO:1904705	regulation of vascular associated smooth muscle cell proliferation	4/288	86/18800	0.0431402	0.18079	0.142481	MYOCD/ADIPOQ/CNN1/IGF1	4
BP	GO:0010658	striated muscle cell apoptotic process	3/288	51/18800	0.0432191	0.18079	0.142481	SFRP2/MYOCD/HAND2	3
BP	GO:0051496	positive regulation of stress fiber assembly	3/288	51/18800	0.0432191	0.18079	0.142481	SFRP1/MYOC/FERMT2	3
BP	GO:0071622	regulation of granulocyte chemotaxis	3/288	51/18800	0.0432191	0.18079	0.142481	SLIT2/JAM3/THBS4	3
BP	GO:0043244	regulation of protein-containing complex disassembly	5/288	125/18800	0.0434062	0.18134	0.142915	TMOD1/MAP1B/LMOD1/ACTN2/CFL2	5
BP	GO:0051048	negative regulation of secretion	6/288	167/18800	0.0439387	0.182654	0.14395	SFRP1/PTGER3/TACR2/ADIPOQ/CARTPT/FFAR4	6
BP	GO:0007413	axonal fasciculation	2/288	22/18800	0.0441679	0.182654	0.14395	NDN/CRTAC1	2
BP	GO:0007620	copulation	2/288	22/18800	0.0441679	0.182654	0.14395	VIP/TAC1	2
BP	GO:0035357	peroxisome proliferator activated receptor signaling pathway	2/288	22/18800	0.0441679	0.182654	0.14395	PTGIS/LMO3	2
BP	GO:0048485	sympathetic nervous system development	2/288	22/18800	0.0441679	0.182654	0.14395	PLXNA4/HAND2	2
BP	GO:0071305	cellular response to vitamin D	2/288	22/18800	0.0441679	0.182654	0.14395	SFRP1/PENK	2
BP	GO:0106030	neuron projection fasciculation	2/288	22/18800	0.0441679	0.182654	0.14395	NDN/CRTAC1	2
BP	GO:2000725	regulation of cardiac muscle cell differentiation	2/288	22/18800	0.0441679	0.182654	0.14395	MYOCD/GREM1	2
BP	GO:0007260	tyrosine phosphorylation of STAT protein	4/288	87/18800	0.0446962	0.183492	0.14461	GHR/CRLF1/CAV1/IGF1	4
BP	GO:0010232	vascular transport	4/288	87/18800	0.0446962	0.183492	0.14461	ABCC9/SLC2A4/SLC7A2/ATP1A2	4
BP	GO:0150104	transport across blood-brain barrier	4/288	87/18800	0.0446962	0.183492	0.14461	ABCC9/SLC2A4/SLC7A2/ATP1A2	4
BP	GO:1990874	vascular associated smooth muscle cell proliferation	4/288	87/18800	0.0446962	0.183492	0.14461	MYOCD/ADIPOQ/CNN1/IGF1	4
BP	GO:0010038	response to metal ion	10/288	351/18800	0.0447075	0.183492	0.14461	KCNMA1/CASQ2/FIBIN/PENK/KCNMB1/CACNA1H/KCNK3/FABP4/CAV1/PCSK1	10
BP	GO:0032535	regulation of cellular component size	10/288	351/18800	0.0447075	0.183492	0.14461	KCNMA1/TMOD1/MAP1B/SLIT2/FN1/LMOD1/ACTN2/NTN1/CFL2/PLXNA4	10
BP	GO:0007156	homophilic cell adhesion via plasma membrane adhesion molecules	6/288	168/18800	0.0450074	0.184491	0.145398	CDH2/TENM3/CADM3/NEXN/HMCN1/CDH19	6
BP	GO:0002686	negative regulation of leukocyte migration	3/288	52/18800	0.045363	0.185715	0.146363	APOD/SLIT2/GREM1	3
BP	GO:0023061	signal release	12/288	451/18800	0.0459061	0.187704	0.14793	VIP/ADCY5/SFRP1/CHRNA3/TACR2/ADIPOQ/CARTPT/ADCYAP1/FFAR4/CPE/PTPRN/RETN	12
BP	GO:0014031	mesenchymal cell development	4/288	88/18800	0.0462834	0.188774	0.148774	CDH2/ALDH1A2/FN1/HAND2	4
BP	GO:0048864	stem cell development	4/288	88/18800	0.0462834	0.188774	0.148774	CDH2/ALDH1A2/FN1/HAND2	4
BP	GO:0051090	regulation of DNA-binding transcription factor activity	12/288	452/18800	0.0465415	0.18959	0.149417	SFRP4/NDN/DDR2/MYOCD/RELN/PRKD1/FLNA/GREM1/TCEAL7/PTGIS/CAV1/HAND2	12
BP	GO:0009952	anterior/posterior pattern specification	7/288	214/18800	0.0471806	0.191954	0.15128	SFRP1/NOG/SFRP2/ROR2/ALDH1A2/MEOX2/BARX1	7
BP	GO:0043090	amino acid import	3/288	53/18800	0.0475587	0.19249	0.151703	RGS4/SLC7A2/ATP1A2	3
BP	GO:0048260	positive regulation of receptor-mediated endocytosis	3/288	53/18800	0.0475587	0.19249	0.151703	SFRP4/SERPINE1/GREM1	3
BP	GO:0060071	Wnt signaling pathway, planar cell polarity pathway	3/288	53/18800	0.0475587	0.19249	0.151703	SFRP1/SFRP2/ROR2	3
BP	GO:0002689	negative regulation of leukocyte chemotaxis	2/288	23/18800	0.0478962	0.19249	0.151703	SLIT2/GREM1	2
BP	GO:0014821	phasic smooth muscle contraction	2/288	23/18800	0.0478962	0.19249	0.151703	PTGER3/TACR2	2
BP	GO:0032331	negative regulation of chondrocyte differentiation	2/288	23/18800	0.0478962	0.19249	0.151703	EFEMP1/GREM1	2
BP	GO:0051131	chaperone-mediated protein complex assembly	2/288	23/18800	0.0478962	0.19249	0.151703	HOPX/TMEM35A	2
BP	GO:0060353	regulation of cell adhesion molecule production	2/288	23/18800	0.0478962	0.19249	0.151703	MYOCD/CAV1	2
BP	GO:0060571	morphogenesis of an epithelial fold	2/288	23/18800	0.0478962	0.19249	0.151703	FGF10/NOG	2
BP	GO:0051591	response to cAMP	4/288	89/18800	0.0479016	0.19249	0.151703	PENK/ADIPOQ/CDO1/AKAP6	4
BP	GO:0001843	neural tube closure	4/288	90/18800	0.0495509	0.198502	0.15644	SFRP1/NOG/SFRP2/RGMA	4
BP	GO:0042475	odontogenesis of dentin-containing tooth	4/288	90/18800	0.0495509	0.198502	0.15644	FGF10/RSPO2/SERPINE1/HAND2	4
BP	GO:0010524	positive regulation of calcium ion transport into cytosol	3/288	54/18800	0.0498059	0.198502	0.15644	JPH2/AKAP6/CAV1	3
BP	GO:0051703	biological process involved in intraspecies interaction between organisms	3/288	54/18800	0.0498059	0.198502	0.15644	NRXN3/BPIFA1/GAD1	3
BP	GO:0071320	cellular response to cAMP	3/288	54/18800	0.0498059	0.198502	0.15644	PENK/ADIPOQ/AKAP6	3
BP	GO:0017015	regulation of transforming growth factor beta receptor signaling pathway	5/288	130/18800	0.0498838	0.198502	0.15644	TGFB1I1/MYOCD/CD109/ASPN/CAV1	5
BP	GO:0030168	platelet activation	5/288	130/18800	0.0498838	0.198502	0.15644	MYL9/FLNA/FN1/CSRP1/CTSG	5
BP	GO:0042476	odontogenesis	5/288	130/18800	0.0498838	0.198502	0.15644	FGF10/RSPO2/SERPINE1/ASPN/HAND2	5
CC	GO:0062023	collagen-containing extracellular matrix	49/307	429/19594	4.20626e-28	1.21561e-25	9.5637e-26	FGF10/COL8A2/SFRP1/ANGPTL1/SNORC/EFEMP1/CMA1/CDH2/COL8A1/SSC5D/SRPX/OMD/SFRP2/MGP/LAMA1/CCDC80/TGFB1I1/ELANE/PODN/PRG4/ADIPOQ/MYOC/MFAP5/TNC/THBS2/SPON1/COL11A1/ANXA8/COL14A1/SERPINE1/GREM1/FN1/ANGPTL7/ADAMTS8/TNN/CTSG/OGN/ASPN/SPARCL1/HMCN1/CILP/FCN1/NTN1/LRRC15/AEBP1/THBS4/COL10A1/PRELP/MFAP4	49
CC	GO:0043292	contractile fiber	30/307	238/19594	1.04271e-18	1.50672e-16	1.1854e-16	ABCC9/CALD1/ACTA2/DES/TMOD1/CASQ2/ACTC1/PGM5/TPM2/ASB2/SYNM/CRYAB/NEXN/FBXL22/SYNPO2/MYL9/PPP1R12B/ARHGEF25/FLNA/LMOD1/CSRP1/FLNC/JPH2/PDLIM3/LDB3/ACTN2/CFL2/FERMT2/MYH11/SYNC	30
CC	GO:0030016	myofibril	28/307	228/19594	3.13731e-17	3.02228e-15	2.37775e-15	ABCC9/CALD1/DES/TMOD1/CASQ2/ACTC1/PGM5/TPM2/ASB2/SYNM/CRYAB/NEXN/FBXL22/SYNPO2/MYL9/PPP1R12B/ARHGEF25/FLNA/LMOD1/CSRP1/FLNC/JPH2/PDLIM3/LDB3/ACTN2/CFL2/FERMT2/SYNC	28
CC	GO:0030017	sarcomere	26/307	209/19594	3.22497e-16	2.33004e-14	1.83314e-14	ABCC9/DES/TMOD1/CASQ2/ACTC1/PGM5/TPM2/ASB2/CRYAB/NEXN/FBXL22/SYNPO2/MYL9/PPP1R12B/ARHGEF25/FLNA/LMOD1/CSRP1/FLNC/JPH2/PDLIM3/LDB3/ACTN2/CFL2/FERMT2/SYNC	26
CC	GO:0031674	I band	21/307	139/19594	4.78031e-15	2.76302e-13	2.17378e-13	DES/CASQ2/ACTC1/PGM5/ASB2/CRYAB/NEXN/FBXL22/SYNPO2/MYL9/PPP1R12B/FLNA/CSRP1/FLNC/JPH2/PDLIM3/LDB3/ACTN2/CFL2/FERMT2/SYNC	21
CC	GO:0030018	Z disc	19/307	127/19594	1.18392e-13	5.70256e-12	4.48644e-12	DES/CASQ2/PGM5/ASB2/CRYAB/NEXN/FBXL22/SYNPO2/MYL9/PPP1R12B/FLNA/CSRP1/FLNC/JPH2/PDLIM3/LDB3/ACTN2/CFL2/SYNC	19
CC	GO:0042383	sarcolemma	14/307	131/19594	1.89013e-08	6.82848e-07	5.37225e-07	DES/PGM5/CDH2/SYNM/BVES/SGCD/SLC2A4/FLNC/SGCA/ATP1A2/AKAP6/CAV1/AHNAK2/SYNC	14
CC	GO:0030055	cell-substrate junction	25/307	428/19594	1.89024e-08	6.82848e-07	5.37225e-07	FHL1/ACTC1/PGM5/CDH2/PHLDB2/TGFB1I1/DDR2/LAYN/NEXN/TNS1/SYNPO2/SORBS1/FAP/TNC/FLNA/CSRP1/CNN1/FLNC/HMCN1/LIMS2/ACTN2/ITGBL1/AKAP12/CAV1/FERMT2	25
CC	GO:0015629	actin cytoskeleton	27/307	499/19594	2.48357e-08	7.97502e-07	6.27428e-07	CALD1/ACTA2/HSPB7/TMOD1/ACTC1/PGM5/CDH2/TPM2/CRYAB/DPYSL3/DDR2/NEXN/JAM3/SYNPO2/ACTG2/MYL9/SORBS1/FILIP1/FLNA/LMOD1/PDLIM3/LDB3/ACTN2/CFL2/MYLK/FERMT2/MYH11	27
CC	GO:0032432	actin filament bundle	11/307	78/19594	3.57563e-08	1.03336e-06	8.12985e-07	ACTA2/PGM5/CRYAB/SYNPO2/MYL9/SORBS1/FLNA/PDLIM3/LDB3/MYLK/FERMT2	11
CC	GO:0005925	focal adhesion	24/307	419/19594	5.31569e-08	1.39658e-06	1.09875e-06	FHL1/ACTC1/PGM5/CDH2/PHLDB2/TGFB1I1/DDR2/LAYN/NEXN/TNS1/SYNPO2/SORBS1/FAP/TNC/FLNA/CSRP1/CNN1/FLNC/LIMS2/ACTN2/ITGBL1/AKAP12/CAV1/FERMT2	24
CC	GO:0001725	stress fiber	9/307	69/19594	1.25796e-06	2.79655e-05	2.20016e-05	ACTA2/PGM5/SYNPO2/MYL9/SORBS1/PDLIM3/LDB3/MYLK/FERMT2	9
CC	GO:0097517	contractile actin filament bundle	9/307	69/19594	1.25796e-06	2.79655e-05	2.20016e-05	ACTA2/PGM5/SYNPO2/MYL9/SORBS1/PDLIM3/LDB3/MYLK/FERMT2	9
CC	GO:0044853	plasma membrane raft	11/307	113/19594	1.644e-06	3.39369e-05	2.66996e-05	KCNMA1/CDH2/CHRNA3/BVES/ADRA1B/SORBS1/PTGIS/CAVIN1/ATP1A2/AKAP6/CAV1	11
CC	GO:0042641	actomyosin	9/307	77/19594	3.20927e-06	6.1832e-05	4.86458e-05	ACTA2/PGM5/SYNPO2/MYL9/SORBS1/PDLIM3/LDB3/MYLK/FERMT2	9
CC	GO:0016528	sarcoplasm	9/307	78/19594	3.57855e-06	6.46376e-05	5.08531e-05	SPOCK1/CASQ2/IRAG1/SGCD/SLC2A4/JPH2/PLN/AKAP6/THBS4	9
CC	GO:0005901	caveola	9/307	82/19594	5.44424e-06	9.25521e-05	7.28146e-05	KCNMA1/BVES/ADRA1B/SORBS1/PTGIS/CAVIN1/ATP1A2/AKAP6/CAV1	9
CC	GO:0005911	cell-cell junction	22/307	497/19594	1.32e-05	0.000211933	0.000166736	DES/PGM5/CDH2/SYNM/BVES/LAMA1/CADM3/NEXN/JAM3/SORBS1/PRKD1/FLNA/HMCN1/LIMS2/SGCA/PDLIM3/LDB3/ATP1A2/CDH19/AKAP6/FERMT2/CALB2	22
CC	GO:0016529	sarcoplasmic reticulum	8/307	71/19594	1.49785e-05	0.00022783	0.000179244	CASQ2/IRAG1/SGCD/SLC2A4/JPH2/PLN/AKAP6/THBS4	8
CC	GO:0005604	basement membrane	9/307	95/19594	1.82744e-05	0.000264065	0.000207751	COL8A2/COL8A1/LAMA1/CCDC80/THBS2/FN1/HMCN1/NTN1/THBS4	9
CC	GO:0043025	neuronal cell body	21/307	482/19594	2.62706e-05	0.000361534	0.000284434	VIP/GHR/TAC1/MAP1B/APOD/PENK/CHRNA3/CRYAB/ROR2/NDN/TUBB4A/NPY/ADCYAP1/FLNA/NEGR1/TNN/ATP1A2/PTPRN/AKAP12/PCSK1/TMPRSS5	21
CC	GO:0005581	collagen trimer	8/307	86/19594	6.09836e-05	0.000801103	0.000630262	COL8A2/COL8A1/ADIPOQ/COL11A1/C1QTNF7/COL14A1/FCN1/COL10A1	8
CC	GO:0005884	actin filament	9/307	113/19594	7.26315e-05	0.00091263	0.000718005	TMOD1/ACTC1/TPM2/DPYSL3/JAM3/LMOD1/PDLIM3/LDB3/ACTN2	9
CC	GO:0005788	endoplasmic reticulum lumen	15/307	311/19594	0.00012515	0.00150701	0.00118563	COL8A2/CASQ2/CDH2/PENK/COL8A1/CHRDL1/FKBP10/TNC/SPON1/COL11A1/COL14A1/FN1/SPARCL1/COL10A1/P4HA3	15
CC	GO:0043204	perikaryon	10/307	153/19594	0.000153617	0.00177581	0.0013971	VIP/MAP1B/PENK/CRYAB/NDN/NPY/ADCYAP1/FLNA/PTPRN/PCSK1	10
CC	GO:0005912	adherens junction	10/307	172/19594	0.000394951	0.00439004	0.00345382	PGM5/CDH2/SYNM/NEXN/SORBS1/HMCN1/PDLIM3/LDB3/CDH19/FERMT2	10
CC	GO:0031091	platelet alpha granule	7/307	91/19594	0.000569421	0.00590903	0.00464888	CD109/THBS2/SERPINE1/FN1/ISLR/ACTN2/IGF1	7
CC	GO:0005614	interstitial matrix	3/307	11/19594	0.000572501	0.00590903	0.00464888	CCDC80/TNC/COL14A1	3
CC	GO:0045121	membrane raft	14/307	326/19594	0.000670109	0.00665103	0.00523264	KCNMA1/CDH2/CHRNA3/BVES/ADRA1B/CNTN1/SORBS1/SLC2A4/PTGIS/CAVIN1/SGCA/ATP1A2/AKAP6/CAV1	14
CC	GO:0098857	membrane microdomain	14/307	327/19594	0.000690418	0.00665103	0.00523264	KCNMA1/CDH2/CHRNA3/BVES/ADRA1B/CNTN1/SORBS1/SLC2A4/PTGIS/CAVIN1/SGCA/ATP1A2/AKAP6/CAV1	14
CC	GO:0044291	cell-cell contact zone	6/307	71/19594	0.000858625	0.0080046	0.00629756	DES/PGM5/CDH2/JAM3/ATP1A2/AKAP6	6
CC	GO:0044306	neuron projection terminus	8/307	129/19594	0.000982036	0.00868031	0.00682916	PENK/NPY/SCRG1/TNN/PTPRN/GAD1/CALB2/PCSK1	8
CC	GO:0014704	intercalated disc	5/307	49/19594	0.000991177	0.00868031	0.00682916	DES/PGM5/CDH2/ATP1A2/AKAP6	5
CC	GO:0031941	filamentous actin	4/307	29/19594	0.00103032	0.00875776	0.0068901	DPYSL3/JAM3/PDLIM3/LDB3	4
CC	GO:0005938	cell cortex	13/307	310/19594	0.00128139	0.0105806	0.00832419	CALD1/TMOD1/CDH2/PHLDB2/MYL9/PRKD1/FLNA/HMCN1/ACTN2/GAD1/AKAP12/CAV1/FERMT2	13
CC	GO:0034774	secretory granule lumen	13/307	322/19594	0.00179575	0.0139434	0.0109698	PENK/RNASE2/ELANE/MPO/SERPINE1/FN1/CTSG/ISLR/FCN1/ACTN2/RETN/PCSK1/IGF1	13
CC	GO:0005869	dynactin complex	3/307	16/19594	0.00183338	0.0139434	0.0109698	ACTA2/ACTC1/ACTG2	3
CC	GO:0043034	costamere	3/307	16/19594	0.00183338	0.0139434	0.0109698	PGM5/SYNM/FLNC	3
CC	GO:0060205	cytoplasmic vesicle lumen	13/307	325/19594	0.00194805	0.0144356	0.0113571	PENK/RNASE2/ELANE/MPO/SERPINE1/FN1/CTSG/ISLR/FCN1/ACTN2/RETN/PCSK1/IGF1	13
CC	GO:0043679	axon terminus	7/307	113/19594	0.00203052	0.014488	0.0113983	PENK/NPY/TNN/PTPRN/GAD1/CALB2/PCSK1	7
CC	GO:0031983	vesicle lumen	13/307	327/19594	0.00205539	0.014488	0.0113983	PENK/RNASE2/ELANE/MPO/SERPINE1/FN1/CTSG/ISLR/FCN1/ACTN2/RETN/PCSK1/IGF1	13
CC	GO:0016010	dystrophin-associated glycoprotein complex	3/307	17/19594	0.0022006	0.0151422	0.011913	PGM5/SGCD/SGCA	3
CC	GO:0090533	cation-transporting ATPase complex	3/307	18/19594	0.00261031	0.0174393	0.0137202	ABCC9/ATP1A2/PLN	3
CC	GO:0044304	main axon	5/307	61/19594	0.00265512	0.0174393	0.0137202	SPOCK1/MAP1B/IQCJ-SCHIP1/TUBB4A/MYOC	5
CC	GO:0033017	sarcoplasmic reticulum membrane	4/307	41/19594	0.00379215	0.024354	0.0191603	CASQ2/JPH2/PLN/AKAP6	4
CC	GO:0031093	platelet alpha granule lumen	5/307	67/19594	0.00399503	0.0247426	0.019466	SERPINE1/FN1/ISLR/ACTN2/IGF1	5
CC	GO:0005865	striated muscle thin filament	3/307	21/19594	0.0041095	0.0247426	0.019466	TMOD1/TPM2/LMOD1	3
CC	GO:0090665	glycoprotein complex	3/307	21/19594	0.0041095	0.0247426	0.019466	PGM5/SGCD/SGCA	3
CC	GO:0098644	complex of collagen trimers	3/307	22/19594	0.00470375	0.0277425	0.0218262	COL8A1/COL11A1/COL10A1	3
CC	GO:0098533	ATPase dependent transmembrane transport complex	3/307	24/19594	0.00604113	0.0349178	0.0274713	ABCC9/ATP1A2/PLN	3
CC	GO:0005775	vacuolar lumen	8/307	174/19594	0.00625415	0.0354402	0.0278823	RNASE2/OMD/ELANE/MPO/CTSG/OGN/RETN/PRELP	8
CC	GO:0036379	myofilament	3/307	25/19594	0.00678632	0.0377163	0.029673	TMOD1/TPM2/LMOD1	3
CC	GO:0030315	T-tubule	4/307	51/19594	0.00828422	0.0451724	0.035539	SLC2A4/ATP1A2/AKAP6/AHNAK2	4
CC	GO:0005916	fascia adherens	2/307	10/19594	0.0101336	0.0542336	0.0426679	DES/CDH2	2
CC	GO:0150034	distal axon	10/307	270/19594	0.0104558	0.0549403	0.0432239	MAP1B/PENK/DPYSL3/NPY/FLNA/TNN/PTPRN/GAD1/CALB2/PCSK1	10
CC	GO:1904090	peptidase inhibitor complex	2/307	11/19594	0.0122583	0.0632617	0.0497706	SERPINE1/KLK8	2
CC	GO:0035578	azurophil granule lumen	5/307	91/19594	0.0142247	0.071373	0.0561521	RNASE2/ELANE/MPO/CTSG/RETN	5
CC	GO:0001527	microfibril	2/307	12/19594	0.0145591	0.071373	0.0561521	MFAP5/MFAP4	2
CC	GO:0030027	lamellipodium	8/307	202/19594	0.014571	0.071373	0.0561521	ACTA2/ACTC1/CDH2/DPYSL3/ACTG2/FAP/MYLK/FERMT2	8
CC	GO:0098992	neuronal dense core vesicle	2/307	13/19594	0.0170299	0.0820274	0.0645344	PENK/NPY	2
CC	GO:0031225	anchored component of membrane	7/307	169/19594	0.0173821	0.0823514	0.0647893	ALPG/ALPP/CNTN1/CD109/NEGR1/RGMA/GAS1	7
CC	GO:0005859	muscle myosin complex	2/307	15/19594	0.0224585	0.103024	0.0810531	MYL9/MYH11	2
CC	GO:0033268	node of Ranvier	2/307	15/19594	0.0224585	0.103024	0.0810531	SPOCK1/MYOC	2
CC	GO:0001518	voltage-gated sodium channel complex	2/307	17/19594	0.0284988	0.128482	0.101082	SCN7A/CACNA1H	2
CC	GO:0098889	intrinsic component of presynaptic membrane	4/307	74/19594	0.0288973	0.128482	0.101082	CDH2/CADM3/CNTN1/EFNB3	4
CC	GO:0098636	protein complex involved in cell adhesion	3/307	43/19594	0.0296435	0.129802	0.102121	JAM3/TNN/ITGBL1	3
CC	GO:0031143	pseudopodium	2/307	18/19594	0.0317349	0.136886	0.107694	LDB3/ACTN2	2
CC	GO:0043209	myelin sheath	3/307	45/19594	0.0333211	0.141615	0.111414	TUBB4A/JAM3/TSPAN2	3
CC	GO:0043195	terminal bouton	3/307	48/19594	0.0392602	0.164437	0.12937	NPY/TNN/CALB2	3
CC	GO:0016460	myosin II complex	2/307	22/19594	0.0459989	0.184635	0.14526	MYL9/MYH11	2
CC	GO:0031258	lamellipodium membrane	2/307	22/19594	0.0459989	0.184635	0.14526	FAP/FERMT2	2
CC	GO:0032982	myosin filament	2/307	22/19594	0.0459989	0.184635	0.14526	ACTG2/MYH11	2
CC	GO:0098793	presynapse	13/307	492/19594	0.0471815	0.186787	0.146953	CDH2/PENK/CADM3/CNTN1/EFNB3/SLC2A4/NPY/STON1/TNN/PTPRN/GAD1/CALB2/PCSK1	13
MF	GO:0005201	extracellular matrix structural constituent	25/290	172/18410	3.06558e-17	1.38564e-14	1.24237e-14	COL8A2/EFEMP1/COL8A1/SRPX/MGP/LAMA1/PODN/PRG4/ADIPOQ/MFAP5/TNC/THBS2/SPON1/COL11A1/COL14A1/FN1/OGN/ASPN/HMCN1/CILP/AEBP1/TFPI2/COL10A1/PRELP/MFAP4	25
MF	GO:0008201	heparin binding	20/290	168/18410	2.30502e-12	4.36798e-10	3.91633e-10	FGF10/SFRP1/RSPO1/CCDC80/RSPO2/ELANE/SLIT2/MPO/THBS2/FGF7/COL11A1/CCL23/FN1/ADAMTS8/CTSG/PCOLCE2/THBS4/GREM2/CCN5/PRELP	20
MF	GO:0005539	glycosaminoglycan binding	23/290	234/18410	2.8991e-12	4.36798e-10	3.91633e-10	FGF10/SFRP1/RSPO1/CCDC80/RSPO2/DPYSL3/ELANE/SLIT2/LAYN/MPO/THBS2/FGF7/COL11A1/CCL23/FN1/ADAMTS8/CTSG/PCOLCE2/THBS4/GREM2/CCN5/EPYC/PRELP	23
MF	GO:1901681	sulfur compound binding	21/290	267/18410	1.65515e-09	1.87032e-07	1.67693e-07	FGF10/SFRP1/RSPO1/CCDC80/RSPO2/DPYSL3/ELANE/SLIT2/MPO/THBS2/FGF7/COL11A1/CCL23/FN1/ADAMTS8/CTSG/PCOLCE2/THBS4/GREM2/CCN5/PRELP	21
MF	GO:0005518	collagen binding	9/290	68/18410	1.15234e-06	0.000104171	9.33998e-05	DDR2/PODN/COL14A1/FN1/ASPN/SPARCL1/PCOLCE2/LRRC15/AEBP1	9
MF	GO:0003779	actin binding	22/290	439/18410	1.95081e-06	0.000146961	0.000131765	CALD1/KCNMA1/TMOD1/MAP1B/TPM2/NEXN/TNS1/SYNPO2/SORBS1/ANXA8/FLNA/LMOD1/CNN1/FLNC/PDLIM3/LDB3/ACTN2/CFL2/MYLK/FERMT2/MYH11/TAGLN	22
MF	GO:0008307	structural constituent of muscle	7/290	42/18410	3.76643e-06	0.000243204	0.000218056	TPM2/SYNM/NEXN/MYL9/CSRP1/ACTN2/MYH11	7
MF	GO:0005178	integrin binding	12/290	156/18410	6.95812e-06	0.000385123	0.000345301	SFRP2/JAM3/FAP/FN1/ADAMTS8/TNN/ACTN2/THBS4/CCN5/ITGBL1/FERMT2/IGF1	12
MF	GO:0001968	fibronectin binding	6/290	31/18410	7.66837e-06	0.000385123	0.000345301	SSC5D/SFRP2/CCDC80/IGFBP6/MYOC/LRRC15	6
MF	GO:0030021	extracellular matrix structural constituent conferring compression resistance	5/290	22/18410	1.98055e-05	0.000895208	0.000802644	PODN/PRG4/OGN/ASPN/PRELP	5
MF	GO:0005179	hormone activity	10/290	122/18410	2.34967e-05	0.000965503	0.000865669	VIP/PENK/RLN2/ADIPOQ/NPY/CARTPT/ADCYAP1/THPO/RETN/IGF1	10
MF	GO:0048018	receptor ligand activity	21/290	489/18410	3.43998e-05	0.00129572	0.00116175	FGF10/VIP/EFEMP1/PENK/SFRP2/RLN2/CRLF1/ADIPOQ/FGF7/NPY/CARTPT/CCL23/ADCYAP1/GREM1/CTSG/OGN/THPO/THBS4/RETN/GREM2/IGF1	21
MF	GO:0030546	signaling receptor activator activity	21/290	496/18410	4.22597e-05	0.00146934	0.00131741	FGF10/VIP/EFEMP1/PENK/SFRP2/RLN2/CRLF1/ADIPOQ/FGF7/NPY/CARTPT/CCL23/ADCYAP1/GREM1/CTSG/OGN/THPO/THBS4/RETN/GREM2/IGF1	21
MF	GO:0005184	neuropeptide hormone activity	5/290	30/18410	9.66699e-05	0.00291299	0.00261178	VIP/PENK/NPY/CARTPT/ADCYAP1	5
MF	GO:0017147	Wnt-protein binding	5/290	30/18410	9.66699e-05	0.00291299	0.00261178	SFRP1/SFRP4/SFRP2/ROR2/APCDD1L	5
MF	GO:0001664	G protein-coupled receptor binding	14/290	288/18410	0.000202172	0.00571136	0.0051208	SFRP1/TAC1/RSPO1/GNAO1/PENK/ROR2/MYOC/NPY/PTGER1/CCL23/ADCYAP1/FLNA/RNF43/FCN1	14
MF	GO:0030020	extracellular matrix structural constituent conferring tensile strength	5/290	41/18410	0.000441332	0.0117343	0.0105209	COL8A2/COL8A1/COL11A1/COL14A1/COL10A1	5
MF	GO:0051015	actin filament binding	11/290	214/18410	0.00060614	0.0152208	0.013647	TMOD1/TPM2/NEXN/ANXA8/FLNA/FLNC/ACTN2/CFL2/FERMT2/MYH11/TAGLN	11
MF	GO:0008179	adenylate cyclase binding	3/290	12/18410	0.000765918	0.0182208	0.0163368	ADCY5/AKAP6/AKAP12	3
MF	GO:0061134	peptidase regulator activity	11/290	230/18410	0.00109472	0.0247408	0.0221826	PI16/SPOCK1/SFRP2/CST2/CD109/CST6/SERPINE1/FN1/PCOLCE2/TFPI2/CAV1	11
MF	GO:0031005	filamin binding	3/290	15/18410	0.00152954	0.0301049	0.026992	HSPB7/DPYSL3/SYNPO2	3
MF	GO:0051371	muscle alpha-actinin binding	3/290	15/18410	0.00152954	0.0301049	0.026992	SYNPO2/PDLIM3/LDB3	3
MF	GO:0051427	hormone receptor binding	4/290	32/18410	0.00153189	0.0301049	0.026992	VIP/GNAO1/ADCYAP1/FABP4	4
MF	GO:0050840	extracellular matrix binding	5/290	55/18410	0.00171274	0.0322566	0.0289212	SSC5D/SLIT2/COL11A1/SPARCL1/LRRC15	5
MF	GO:0019955	cytokine binding	8/290	141/18410	0.00179016	0.0323476	0.0290029	GHR/NOG/ELANE/CRLF1/CD109/GREM1/GREM2/CHRD	8
MF	GO:0005523	tropomyosin binding	3/290	16/18410	0.0018607	0.0323476	0.0290029	CALD1/TMOD1/LMOD1	3
MF	GO:0042805	actinin binding	4/290	36/18410	0.00238865	0.0385596	0.0345726	SYNPO2/CSRP1/PDLIM3/LDB3	4
MF	GO:0071855	neuropeptide receptor binding	4/290	36/18410	0.00238865	0.0385596	0.0345726	TAC1/GNAO1/NPY/ADCYAP1	4
MF	GO:0004714	transmembrane receptor protein tyrosine kinase activity	5/290	60/18410	0.0025229	0.0393225	0.0352565	EFEMP1/ROR2/PDGFRL/DDR2/EFNB3	5
MF	GO:0005109	frizzled binding	4/290	38/18410	0.00292051	0.0440024	0.0394525	SFRP1/ROR2/MYOC/RNF43	4
MF	GO:0051428	peptide hormone receptor binding	3/290	19/18410	0.00310922	0.0453344	0.0406468	VIP/GNAO1/ADCYAP1	3
MF	GO:0008236	serine-type peptidase activity	9/290	191/18410	0.00336023	0.0474632	0.0425555	MMP11/CMA1/ELANE/FAP/RELN/CTSG/KLK8/PCSK1/TMPRSS5	9
MF	GO:0017171	serine hydrolase activity	9/290	195/18410	0.00385149	0.0527538	0.0472991	MMP11/CMA1/ELANE/FAP/RELN/CTSG/KLK8/PCSK1/TMPRSS5	9
MF	GO:0005516	calmodulin binding	9/290	200/18410	0.0045428	0.0593023	0.0531704	CALD1/RRAD/RGS4/PNCK/CNN1/AEBP1/MYLK/AKAP12/MYH11	9
MF	GO:0016504	peptidase activator activity	4/290	43/18410	0.00459199	0.0593023	0.0531704	SFRP2/FN1/PCOLCE2/CAV1	4
MF	GO:0004252	serine-type endopeptidase activity	8/290	174/18410	0.00643535	0.0807994	0.0724448	MMP11/CMA1/ELANE/FAP/CTSG/KLK8/PCSK1/TMPRSS5	8
MF	GO:0019199	transmembrane receptor protein kinase activity	5/290	79/18410	0.0081813	0.0999446	0.0896103	EFEMP1/ROR2/PDGFRL/DDR2/EFNB3	5
MF	GO:0043236	laminin binding	3/290	27/18410	0.00855459	0.101755	0.0912332	SSC5D/SLIT2/LRRC15	3
MF	GO:0051393	alpha-actinin binding	3/290	28/18410	0.00947118	0.109769	0.0984184	SYNPO2/PDLIM3/LDB3	3
MF	GO:0004955	prostaglandin receptor activity	2/290	10/18410	0.0102367	0.113407	0.10168	PTGER3/PTGER1	2
MF	GO:0015459	potassium channel regulator activity	4/290	54/18410	0.0102869	0.113407	0.10168	ABCC9/KCNMB1/FLNA/CAV1	4
MF	GO:0030246	carbohydrate binding	10/290	270/18410	0.0107919	0.116141	0.104132	LGALS9B/PRG4/LAYN/CNTN1/NPTX2/ASGR2/GALNT15/FCN1/PPP1R3C/P4HA3	10
MF	GO:0004954	prostanoid receptor activity	2/290	11/18410	0.0123824	0.130159	0.1167	PTGER3/PTGER1	2
MF	GO:0008083	growth factor activity	7/290	162/18410	0.0144384	0.14771	0.132437	FGF10/EFEMP1/FGF7/OGN/THPO/THBS4/IGF1	7
MF	GO:0015269	calcium-activated potassium channel activity	2/290	12/18410	0.0147057	0.14771	0.132437	KCNMA1/KCNMB1	2
MF	GO:0044325	transmembrane transporter binding	6/290	127/18410	0.0153712	0.151039	0.135422	ABCC9/FHL1/FLNA/ACTN2/AKAP6/CAV1	6
MF	GO:0004865	protein serine/threonine phosphatase inhibitor activity	2/290	13/18410	0.0172005	0.165417	0.148313	PPP1R1A/PPP1R14A	2
MF	GO:0043394	proteoglycan binding	3/290	36/18410	0.0188278	0.177295	0.158963	SLIT2/TNC/FN1	3
MF	GO:0004175	endopeptidase activity	13/290	432/18410	0.0199305	0.183849	0.164839	MMP11/SFRP1/CMA1/PAPPA2/ADAMTS16/ELANE/FAP/ADAMTS8/CTSG/ADAM33/KLK8/PCSK1/TMPRSS5	13
MF	GO:0004857	enzyme inhibitor activity	12/290	390/18410	0.0212878	0.192442	0.172544	PI16/SPOCK1/PPP1R1A/SLIT2/CST2/CD109/PPP1R12B/CST6/SERPINE1/PLN/TFPI2/PPP1R14A	12
MF	GO:0099106	ion channel regulator activity	6/290	138/18410	0.0221846	0.196616	0.176286	ABCC9/KCNMB1/RRAD/NPY/FLNA/CAV1	6
MF	GO:0004953	icosanoid receptor activity	2/290	15/18410	0.0226811	0.197151	0.176766	PTGER3/PTGER1	2
MF	GO:0005547	phosphatidylinositol-3,4,5-trisphosphate binding	3/290	39/18410	0.0232854	0.198585	0.178052	ANXA8/JPH2/FERMT2	3
MF	GO:0016247	channel regulator activity	6/290	143/18410	0.0258642	0.216493	0.194107	ABCC9/KCNMB1/RRAD/NPY/FLNA/CAV1	6
MF	GO:0017022	myosin binding	4/290	72/18410	0.026904	0.221102	0.19824	CALD1/ACTC1/MYL9/MYOC	4
MF	GO:0036122	BMP binding	2/290	17/18410	0.0287784	0.229716	0.205963	GREM1/GREM2	2
MF	GO:0030414	peptidase inhibitor activity	7/290	187/18410	0.0289686	0.229716	0.205963	PI16/SPOCK1/CST2/CD109/CST6/SERPINE1/TFPI2	7
MF	GO:0008237	metallopeptidase activity	7/290	189/18410	0.0304449	0.237261	0.212728	MMP11/PAPPA2/ADAMTS16/ADAMTS8/CPXM2/CPE/ADAM33	7
MF	GO:0004222	metalloendopeptidase activity	5/290	111/18410	0.0311405	0.238568	0.2139	MMP11/PAPPA2/ADAMTS16/ADAMTS8/ADAM33	5
MF	GO:0061135	endopeptidase regulator activity	7/290	194/18410	0.0343553	0.25881	0.232049	SPOCK1/SFRP2/CST2/CD109/CST6/SERPINE1/TFPI2	7
MF	GO:0038024	cargo receptor activity	4/290	79/18410	0.0361185	0.267632	0.239959	SSC5D/PRG4/ASGR2/TMPRSS5	4
MF	GO:0005044	scavenger receptor activity	3/290	47/18410	0.0377151	0.274955	0.246525	SSC5D/PRG4/TMPRSS5	3
MF	GO:0005546	phosphatidylinositol-4,5-bisphosphate binding	4/290	82/18410	0.0405597	0.290999	0.26091	TTPA/ANXA8/JPH2/ACTN2	4
MF	GO:0051018	protein kinase A binding	3/290	51/18410	0.0462906	0.313286	0.280893	DACT3/AKAP6/AKAP12	3
MF	GO:0005158	insulin receptor binding	2/290	22/18410	0.0464385	0.313286	0.280893	SORBS1/IGF1	2
MF	GO:0015464	acetylcholine receptor activity	2/290	22/18410	0.0464385	0.313286	0.280893	CHRNA3/CHRM2	2
MF	GO:0033691	sialic acid binding	2/290	22/18410	0.0464385	0.313286	0.280893	ADIPOQ/FCN1	2

## Sheet: 8
ID	Description	GeneRatio	BgRatio	pvalue	p.adjust	qvalue	geneID	Count
hsa04270	Vascular smooth muscle contraction	14/137	134/8160	4.45446e-08	8.73074e-06	7.87736e-06	CALD1/ADCY5/ACTA2/KCNMA1/IRAG1/KCNMB1/ADRA1B/ACTG2/MYL9/PPP1R12B/PLA2G5/MYLK/PPP1R14A/MYH11	14
hsa04510	Focal adhesion	14/137	201/8160	6.34867e-06	0.000622169	0.000561356	LAMA1/MYL9/PPP1R12B/RELN/TNC/THBS2/FLNA/FN1/TNN/FLNC/MYLK/THBS4/CAV1/IGF1	14
hsa05414	Dilated cardiomyopathy	9/137	96/8160	3.06653e-05	0.00200346	0.00180764	ADCY5/DES/ACTC1/TPM2/LAMA1/SGCD/SGCA/PLN/IGF1	9
hsa04512	ECM-receptor interaction	7/137	88/8160	0.000660322	0.0296294	0.0267333	LAMA1/RELN/TNC/THBS2/FN1/TNN/THBS4	7
hsa05410	Hypertrophic cardiomyopathy	7/137	90/8160	0.000755853	0.0296294	0.0267333	DES/ACTC1/TPM2/LAMA1/SGCD/SGCA/IGF1	7
hsa04080	Neuroactive ligand-receptor interaction	15/137	362/8160	0.00105709	0.0345316	0.0311563	VIP/GHR/TAC1/PENK/CHRNA3/PTGER3/RLN2/TACR2/ADRA1B/NPY1R/NPY/PTGER1/ADCYAP1/CHRM2/CTSG	15
hsa05412	Arrhythmogenic right ventricular cardiomyopathy	6/137	77/8160	0.00179156	0.0475099	0.042866	DES/CDH2/LAMA1/SGCD/SGCA/ACTN2	6
hsa04022	cGMP-PKG signaling pathway	9/137	167/8160	0.00193918	0.0475099	0.042866	ADCY5/KCNMA1/IRAG1/KCNMB1/ADRA1B/MYL9/ATP1A2/PLN/MYLK	9
hsa04020	Calcium signaling pathway	11/137	240/8160	0.00229626	0.0500075	0.0451196	FGF10/CASQ2/PTGER3/CACNA1H/TACR2/ADRA1B/FGF7/PTGER1/CHRM2/PLN/MYLK	11
hsa04923	Regulation of lipolysis in adipocytes	5/137	57/8160	0.00257795	0.0505279	0.0455891	ADCY5/PTGER3/NPY1R/NPY/FABP4	5
hsa04261	Adrenergic signaling in cardiomyocytes	8/137	150/8160	0.00366651	0.064717	0.0583913	ADCY5/ACTC1/TPM2/PPP1R1A/SCN7A/ADRA1B/ATP1A2/PLN	8
hsa04024	cAMP signaling pathway	10/137	221/8160	0.00396227	0.064717	0.0583913	VIP/ADCY5/PTGER3/NPY1R/MYL9/NPY/ADCYAP1/CHRM2/ATP1A2/PLN	10
hsa04974	Protein digestion and absorption	6/137	103/8160	0.00758536	0.108177	0.097603	COL8A2/COL8A1/COL11A1/COL14A1/ATP1A2/COL10A1	6
hsa04310	Wnt signaling pathway	8/137	170/8160	0.00772691	0.108177	0.097603	SFRP1/RSPO1/SFRP4/SFRP2/RSPO2/ROR2/APCDD1L/RNF43	8
hsa04810	Regulation of actin cytoskeleton	9/137	218/8160	0.0109884	0.13983	0.126163	FGF10/MYL9/PPP1R12B/FGF7/CHRM2/FN1/CFL2/MYLK/MYH11	9
hsa04360	Axon guidance	8/137	182/8160	0.0114147	0.13983	0.126163	SLIT2/EFNB3/BOC/MYL9/NTN1/RGMA/CFL2/PLXNA4	8
hsa04911	Insulin secretion	5/137	86/8160	0.0145874	0.168184	0.151745	ADCY5/KCNMA1/KCNMB1/ADCYAP1/ATP1A2	5
hsa04151	PI3K-Akt signaling pathway	12/137	354/8160	0.0156815	0.170754	0.154064	FGF10/GHR/LAMA1/RELN/TNC/THBS2/FGF7/CHRM2/FN1/TNN/THBS4/IGF1	12
hsa05416	Viral myocarditis	4/137	60/8160	0.0179579	0.18525	0.167142	LAMA1/SGCD/SGCA/CAV1	4
hsa04970	Salivary secretion	5/137	92/8160	0.0190311	0.186505	0.168275	ADCY5/KCNMA1/CST2/ADRA1B/ATP1A2	5
hsa04350	TGF-beta signaling pathway	5/137	94/8160	0.0206902	0.193108	0.174233	NOG/GREM1/RGMA/GREM2/CHRD	5
hsa04925	Aldosterone synthesis and secretion	5/137	98/8160	0.024286	0.216366	0.195217	ADCY5/CACNA1H/KCNK3/PRKD1/ATP1A2	5
hsa00730	Thiamine metabolism	2/137	15/8160	0.0254676	0.217028	0.195815	ALPG/ALPP	2
hsa00430	Taurine and hypotaurine metabolism	2/137	16/8160	0.0287902	0.23512	0.212139	CDO1/GAD1	2
hsa04940	Type I diabetes mellitus	3/137	43/8160	0.0350684	0.268535	0.242288	CPE/PTPRN/GAD1	3
hsa03320	PPAR signaling pathway	4/137	75/8160	0.0369921	0.268535	0.242288	PLIN4/ADIPOQ/SORBS1/FABP4	4
hsa04918	Thyroid hormone synthesis	4/137	75/8160	0.0369921	0.268535	0.242288	ADCY5/ASGR2/ATP1A2/GPX3	4
hsa04514	Cell adhesion molecules	6/137	157/8160	0.0484794	0.339356	0.306185	CDH2/CADM3/CNTN1/JAM3/NRXN3/NEGR1	6

## Sheet: 9
immune	cor	pvalue
Neutrophil_TIMER	0.14055	0.0123008
Macrophage_TIMER	0.291643	1.24044e-07
Myeloid dendritic cell_TIMER	0.138671	0.013523
Monocyte_CIBERSORT	0.151318	0.00695358
Macrophage M2_CIBERSORT	0.177435	0.00153705
Mast cell activated_CIBERSORT	0.183273	0.00104545
T cell CD8+_CIBERSORT-ABS	0.110193	0.0499774
Monocyte_CIBERSORT-ABS	0.202296	0.000288847
Macrophage M2_CIBERSORT-ABS	0.228962	4.05337e-05
Mast cell activated_CIBERSORT-ABS	0.195561	0.000461795
Macrophage M2_QUANTISEQ	0.145453	0.00950639
T cell CD4+ (non-regulatory)_QUANTISEQ	0.171704	0.0021561
Monocyte_MCPCOUNTER	0.145642	0.0094638
Macrophage/Monocyte_MCPCOUNTER	0.145642	0.0094638
Myeloid dendritic cell_MCPCOUNTER	0.177468	0.00153395
Endothelial cell_MCPCOUNTER	0.201351	0.00031705
Cancer associated fibroblast_MCPCOUNTER	0.380443	3.25896e-12
Myeloid dendritic cell activated_XCELL	0.124661	0.0264579
T cell CD4+ memory_XCELL	-0.164579	0.00329563
T cell CD8+ naive_XCELL	-0.173636	0.00191644
Common lymphoid progenitor_XCELL	-0.207865	0.000193694
Common myeloid progenitor_XCELL	0.112026	0.0462659
Myeloid dendritic cell_XCELL	0.112627	0.045099
Endothelial cell_XCELL	0.246143	9.26977e-06
Eosinophil_XCELL	0.122605	0.0290698
Cancer associated fibroblast_XCELL	0.343899	3.14031e-10
Granulocyte-monocyte progenitor_XCELL	0.123342	0.0281094
Hematopoietic stem cell_XCELL	0.312297	1.33877e-08
Mast cell_XCELL	-0.128631	0.0219814
Monocyte_XCELL	0.127976	0.0226714
T cell NK_XCELL	0.122427	0.0293063
Plasmacytoid dendritic cell_XCELL	-0.151146	0.00701871
B cell plasma_XCELL	-0.173859	0.00189034
T cell gamma delta_XCELL	-0.145882	0.00929454
T cell CD4+ Th2_XCELL	-0.136787	0.0147985
stroma score_XCELL	0.344662	2.8529e-10
microenvironment score_XCELL	0.181959	0.00115649
Cancer associated fibroblast_EPIC	0.327954	2.74082e-09
T cell CD8+_EPIC	-0.112742	0.0449219
Endothelial cell_EPIC	0.195286	0.000481517
Macrophage_EPIC	0.175729	0.00170817
NK cell_EPIC	0.158498	0.00471313
uncharacterized cell_EPIC	-0.316754	9.78618e-09

## Sheet: 10
Gene name	Primer sequences
HUMAN LASTR Forward Primer	CCCCAGTATGATGATTTCTGCAAG
HUMAN LASTR Reverse Primer	GAATTTCCCTCCATCTCTAGCTCTC
HUMAN AC008808.1 Forward Primer	CGGCAGGCGATGTACAAATG
HUMAN AC008808.1 Reverse Primer	CAAGCTTGGTGTTGTCTGCC
HUMAN AC027601.5 Forward Primer	CCATGGGCTTTGGGGGTATT
HUMAN AC027601.5 Reverse Primer	AGGCCAGCTTTCCAATCTCC
HUMAN AC025766.1 Forward Primer	TGGGGAGGTTCCTTCCTGAT
HUMAN AC025766.1 Reverse Primer	GTGAGACTCCACTGTGCTGT
HUMAN LINC00454 Forward Primer	CAGGATGTGAGCCCGACTTT
HUMAN LINC00454 Reverse Primer	TAGAGGTGATGGGGTGGGAG
HUMAN AL139147.1 Forward Primer	TAGGTAATACCATTCGGGACA
HUMAN AL139147.1 Reverse Primer	CCATTCTGTAGGTTGCCTGTT
HUMAN GAPDH Forward Primer	GGAGCGAGATCCCTCCAAAAT
HUMAN GAPDH Reverse Primer	GGCTGTTGTCATACTTCTCATGG
